# Supplementary material for: N,N′-Bis(3β-acet­oxy-5α-cholest-6-yl­idene)hydrazine
Source: Acta Crystallogr Sect E Struct Rep Online. 2011 Jan 29;67(Pt 2):o522–3. doi: 10.1107/S1600536811003254 (PMC3051532; doi:10.1107/S1600536811003254)
Supplement: Supplementary file 1 [file e-67-0o522-sup1.cif]

##############################################################################
###                                                                        ###
###        Electronic paper (Acta Crystallographica Section E)             ###
###                                                                        ###
##############################################################################
#                                                                            #
# This CIF contains the data in a paper accepted for publication in Acta     #
# Crystallographica Section E. It conforms to the requirements of Notes      #
# for Authors for Section E, and has been peer reviewed under the auspices   #
# of the IUCr Commission on Journals.                                        #
#                                                                            #
# Full details of the Crystallographic Information File format               #
# are given in the paper "The Crystallographic Information File (CIF):       #
# a New Standard Archive File for Crystallography" by S. R. Hall, F. H.      #
# Allen and I. D. Brown [Acta Cryst. (1991), A47, 655-685].                  #
#                                                                            #
# The current version of the core CIF dictionary is obtainable from          #
# ftp://ftp.iucr.org/pub/cif_core.dic. The current version number is 2.4.    #
#                                                                            #
# Software is freely available for graphical display of the structure(s) in  #
# this CIF.  For information consult the CIF home page http://www.iucr.org/  #
# cif/home.html                                                              #
#                                                                            #
# This file may be used for bona fide research purposes within the           #
# scientific community so long as proper attribution is given to the journal # 
# article from which it was obtained.                                        #
#                                                                            #
##############################################################################
                                             
data_global
_audit_creation_method     'form.cif (version 2.0)'
_journal_data_validation_number     ?
_journal_date_recd_electronic     2011-01-10
_journal_date_accepted     2011-01-25
_journal_name_full     'Acta Crystallographica, Section E'
_journal_year     2011
_journal_volume     67
_journal_issue      2
_journal_page_first     o522
_journal_page_last     o523
_journal_paper_category     QO
_journal_coeditor_code     RZ2546
_publ_contact_author_name     'Prof. Fun, Hoong-Kun'
_publ_contact_author_address
;
      X-ray Crystallography Unit
      School of Physics
      Universiti Sains Malaysia
      11800 USM, Penang
      MALAYSIA
;
_publ_contact_author_email     'hkfun@usm.my'
_publ_contact_author_fax     '604 6579150'
_publ_contact_author_phone     '604 6533652'
_publ_section_title
;
<i>N</i>,<i>N</i>'-Bis(3\b-acetoxy-5\a-cholest-6-ylidene)hydrazine
;
loop_
    _publ_author_name
    _publ_author_footnote
    _publ_author_address
    'Zishan Tabassum' ?
;
      School of Industrial Technology
      Universiti Sains Malaysia
      11800 USM, Penang
      Malaysia
;
    'Othman Sulaiman' ?
;
      School of Industrial Technology
      Universiti Sains Malaysia
      11800 USM, Penang
      Malaysia
;
    'M. N. Mohamad Ibrahim' ?
;
      School of Chemical Sciences
      Universiti Sains Malaysia
      11800 USM, Penang
      Malaysia
;
    'Ching Kheng Quah'
;
      Thomson Reuters ResearcherID: A-5525-2009.
;
;
      X-ray Crystallography Unit
      School of Physics
      Universiti Sains Malaysia
      11800 USM, Penang
      Malaysia
;
    'Hoong-Kun Fun'
;
      Thomson Reuters ResearcherID: A-3561-2009.
;
;     X-ray Crystallography Unit
      School of Physics
      Universiti Sains Malaysia
      11800 USM, Penang
      Malaysia
;
data_I
_audit_creation_method     SHELXL-97
_chemical_name_systematic
;
<i>N</i>,<i>N</i>'-Bis(3\b-acetoxy-5\a-cholest-6-ylidene)hydrazine
;
_chemical_name_common     ?
_chemical_formula_moiety     'C58 H96 N2 O4'
_chemical_formula_sum     'C58 H96 N2 O4'
_chemical_formula_iupac     'C58 H96 N2 O4'
_chemical_formula_weight     885.37
_chemical_melting_point     ?
_symmetry_cell_setting     triclinic
_symmetry_space_group_name_H-M     'P 1'
_symmetry_space_group_name_Hall     'P 1'
loop_
    _symmetry_equiv_pos_as_xyz
    'x, y, z'
_cell_length_a     9.5892(4)
_cell_length_b     16.1622(6)
_cell_length_c     19.5255(7)
_cell_angle_alpha     65.832(2)
_cell_angle_beta     89.562(2)
_cell_angle_gamma     81.364(2)
_cell_volume     2724.70(18)
_cell_formula_units_Z     2
_cell_measurement_reflns_used     9873
_cell_measurement_theta_min     2.48
_cell_measurement_theta_max     64.32
_cell_measurement_temperature     100
_exptl_crystal_description     'block'
_exptl_crystal_colour     'colourless'
_exptl_crystal_size_max     0.550
_exptl_crystal_size_mid     0.471
_exptl_crystal_size_min     0.309
_exptl_crystal_density_diffrn     1.079
_exptl_crystal_density_meas     ?
_exptl_crystal_density_method     'not measured'
_exptl_crystal_F_000     980
_exptl_absorpt_coefficient_mu     0.502
_exptl_absorpt_correction_type     multi-scan
_exptl_absorpt_process_details     '(<i>SADABS</i>; Bruker, 2009)'
_exptl_absorpt_correction_T_min     0.7362
_exptl_absorpt_correction_T_max     0.8603
_exptl_special_details
;
The crystal was placed in the cold stream of an Oxford Cryosystems Cobra
open-flow nitrogen cryostat (Cosier & Glazer, 1986) operating at 100.0(1) K.
;
_diffrn_ambient_temperature     100
_diffrn_radiation_type     CuK\a
_diffrn_radiation_wavelength     1.54178
_diffrn_radiation_source     'fine-focus sealed tube'
_diffrn_radiation_monochromator     graphite
_diffrn_measurement_device_type     'Bruker APEX DUO CCD area-detector'
_diffrn_measurement_method     '\f and \w'
_diffrn_detector_area_resol_mean     ?
_diffrn_reflns_number     109300
_diffrn_reflns_av_R_equivalents     0.0367
_diffrn_reflns_av_sigmaI/netI     0.0256
_diffrn_reflns_theta_min     2.48
_diffrn_reflns_theta_max     64.96
_diffrn_reflns_theta_full     64.96
_diffrn_measured_fraction_theta_max     0.961
_diffrn_measured_fraction_theta_full     0.961
_diffrn_reflns_limit_h_min     -9
_diffrn_reflns_limit_h_max     10
_diffrn_reflns_limit_k_min     -18
_diffrn_reflns_limit_k_max     18
_diffrn_reflns_limit_l_min     -22
_diffrn_reflns_limit_l_max     22
_diffrn_standards_number     0
_diffrn_standards_interval_count     ?
_diffrn_standards_interval_time     ?
_diffrn_standards_decay_%     ?
_refine_special_details
;
 Refinement of F^2^ against ALL reflections.  The weighted R-factor wR and
 goodness of fit S are based on F^2^, conventional R-factors R are based
 on F, with F set to zero for negative F^2^. The threshold expression of
 F^2^ > 2sigma(F^2^) is used only for calculating R-factors(gt) etc. and is
 not relevant to the choice of reflections for refinement.  R-factors based
 on F^2^ are statistically about twice as large as those based on F, and R-
 factors based on ALL data will be even larger.
;
_reflns_number_total     15864
_reflns_number_gt     15509
_reflns_threshold_expression     I>2\s(I)
_refine_ls_structure_factor_coef     Fsqd
_refine_ls_matrix_type     full
_refine_ls_R_factor_all     0.0650
_refine_ls_R_factor_gt     0.0572
_refine_ls_wR_factor_gt     0.1397
_refine_ls_wR_factor_ref     0.1510
_refine_ls_goodness_of_fit_ref     1.188
_refine_ls_restrained_S_all     1.201
_refine_ls_number_reflns     15864
_refine_ls_number_parameters     1266
_refine_ls_number_restraints     258
_refine_ls_hydrogen_treatment     constr
_refine_ls_weighting_scheme     calc
_refine_ls_weighting_details
         'calc w=1/[\s^2^(Fo^2^)+(0.1043P)^2^+0.2507P] where P=(Fo^2^+2Fc^2^)/3'
_atom_sites_solution_hydrogens     geom
_atom_sites_solution_primary     direct
_atom_sites_solution_secondary     difmap
_refine_ls_shift/su_max     0.002
_refine_ls_shift/su_mean     0.000
_refine_diff_density_max     0.761
_refine_diff_density_min     -0.784
_refine_ls_extinction_method     'SHELXTL (Sheldrick, 2008)'
_refine_ls_extinction_coef     0.0332(11)
_refine_ls_extinction_expression
                                  'Fc^*^=kFc[1+0.001xFc^2^\l^3^/sin(2\q)]^-1/4^'
_refine_ls_abs_structure_details     'Flack (1983), 6966 Friedel pairs'
_refine_ls_abs_structure_Flack     -0.04(17)
loop_
    _atom_type_symbol
    _atom_type_description
    _atom_type_scat_dispersion_real
    _atom_type_scat_dispersion_imag
    _atom_type_scat_source
    'C' 'C' 0.0181 0.0091
                         'International Tables Vol C Tables 4.2.6.8 and 6.1.1.4'
    'H' 'H' 0.0000 0.0000
                         'International Tables Vol C Tables 4.2.6.8 and 6.1.1.4'
    'N' 'N' 0.0311 0.0180
                         'International Tables Vol C Tables 4.2.6.8 and 6.1.1.4'
    'O' 'O' 0.0492 0.0322
                         'International Tables Vol C Tables 4.2.6.8 and 6.1.1.4'
_computing_data_collection     'APEX2 (Bruker, 2009)'
_computing_cell_refinement     'SAINT (Bruker, 2009)'
_computing_data_reduction     'SAINT (Bruker, 2009)'
_computing_structure_solution     'SHELXTL (Sheldrick, 2008)'
_computing_structure_refinement     'SHELXTL (Sheldrick, 2008)'
_computing_molecular_graphics     'SHELXTL (Sheldrick, 2008)'
_computing_publication_material
;
SHELXTL (Sheldrick, 2008) and PLATON (Spek, 2009)
;
loop_
    _atom_site_type_symbol
    _atom_site_label
    _atom_site_fract_x
    _atom_site_fract_y
    _atom_site_fract_z
    _atom_site_U_iso_or_equiv
    _atom_site_adp_type
    _atom_site_calc_flag
    _atom_site_refinement_flags
    _atom_site_occupancy
    _atom_site_disorder_assembly
    _atom_site_disorder_group
    O O1A 0.6010(3) 0.62393(14) 0.50502(12) 0.0626(6) Uani d . 1 . .
    O O3A 0.6940(2) 1.16240(13) 0.72151(10) 0.0455(4) Uani d . 1 . .
    O O4A 0.9115(2) 1.08130(19) 0.75787(15) 0.0752(7) Uani d . 1 . .
    N N1A 0.5109(2) 0.86582(13) 0.60649(10) 0.0348(4) Uani d . 1 . .
    N N2A 0.5282(2) 0.92435(13) 0.64225(11) 0.0349(4) Uani d . 1 . .
    C C1A -0.0887(3) 1.1751(2) 0.52255(18) 0.0512(7) Uani d . 1 . .
    H H1AA -0.0911 1.2400 0.4914 0.061 Uiso calc R 1 . .
    H H1AB -0.1256 1.1684 0.5706 0.061 Uiso calc R 1 . .
    C C2A 0.0636(3) 1.12323(19) 0.53399(17) 0.0468(6) Uani d . 1 . .
    H H2AA 0.1284 1.1647 0.5073 0.056 Uiso calc R 1 . .
    H H2AB 0.0942 1.0934 0.5869 0.056 Uiso calc R 1 . .
    C C3A 0.0561(2) 1.05229(16) 0.50167(12) 0.0334(5) Uani d . 1 B .
    H H3AA 0.0672 1.0831 0.4475 0.040 Uiso calc R 1 . .
    C C4A 0.1643(2) 0.96519(15) 0.53132(12) 0.0317(5) Uani d . 1 . .
    H H4AA 0.1498 0.9307 0.5847 0.038 Uiso calc R 1 . .
    C C5A 0.3172(3) 0.98540(15) 0.52466(13) 0.0345(5) Uani d . 1 . .
    H H5AA 0.3317 1.0239 0.4728 0.041 Uiso calc R 1 . .
    H H5AB 0.3331 1.0184 0.5550 0.041 Uiso calc R 1 . .
    C C6A 0.4203(3) 0.89720(16) 0.55079(12) 0.0338(5) Uani d . 1 . .
    C C7A 0.3997(3) 0.83939(15) 0.50880(12) 0.0357(5) Uani d . 1 B .
    H H7AA 0.4046 0.8788 0.4554 0.043 Uiso calc R 1 . .
    C C8A 0.5158(3) 0.75660(17) 0.52705(14) 0.0429(6) Uani d . 1 . .
    H H8AA 0.6069 0.7771 0.5174 0.051 Uiso calc R 1 B .
    H H8AB 0.5168 0.7159 0.5799 0.051 Uiso calc R 1 . .
    C C9A 0.4914(3) 0.70470(18) 0.47941(15) 0.0487(7) Uani d . 1 B .
    H H9AA 0.5025 0.7435 0.4265 0.058 Uiso calc R 1 . .
    C C10A 0.3480(4) 0.67648(18) 0.48732(16) 0.0536(7) Uani d . 1 . .
    H H10A 0.3412 0.6316 0.5382 0.064 Uiso calc R 1 B .
    H H10B 0.3349 0.6480 0.4532 0.064 Uiso calc R 1 . .
    C C11A 0.2315(3) 0.76026(17) 0.46959(14) 0.0443(6) Uani d . 1 B .
    H H11A 0.1404 0.7396 0.4774 0.053 Uiso calc R 1 . .
    H H11B 0.2324 0.8015 0.4170 0.053 Uiso calc R 1 . .
    C C12A 0.2481(3) 0.81389(15) 0.51816(12) 0.0353(5) Uani d . 1 . .
    C C13A 0.1402(3) 0.90488(15) 0.48919(12) 0.0337(5) Uani d . 1 B .
    H H13A 0.1602 0.9397 0.4367 0.040 Uiso calc R 1 . .
    C C14A -0.0141(3) 0.89071(17) 0.48784(14) 0.0419(6) Uani d . 1 . .
    H H14A -0.0339 0.8481 0.5375 0.050 Uiso calc R 1 B .
    H H14B -0.0266 0.8629 0.4532 0.050 Uiso calc R 1 . .
    C C15A -0.1215(3) 0.97977(17) 0.46445(14) 0.0397(5) Uani d . 1 B .
    H H15A -0.1141 1.0180 0.4116 0.048 Uiso calc R 1 . .
    H H15B -0.2163 0.9647 0.4710 0.048 Uiso calc R 1 . .
    C C16A -0.0967(2) 1.03375(16) 0.51100(12) 0.0340(5) Uani d . 1 . .
    C C17A -0.1782(3) 1.13257(17) 0.48342(13) 0.0369(5) Uani d . 1 B .
    H H17A -0.1658 1.1630 0.4294 0.044 Uiso calc R 1 . .
    C C18A -0.3384(3) 1.14694(19) 0.49380(13) 0.0429(6) Uani d . 1 . .
    H H18A -0.3567 1.0961 0.5403 0.051 Uiso calc R 1 B .
    C C19A -0.3961(3) 1.2347(2) 0.50048(19) 0.0582(7) Uani d . 1 B .
    H H19A -0.3759 1.2856 0.4554 0.070 Uiso calc R 1 . .
    H H19B -0.3456 1.2364 0.5426 0.070 Uiso calc R 1 . .
    C C20A -0.5534(3) 1.2500(2) 0.51133(17) 0.0562(7) Uani d . 1 . .
    H H20A -0.6043 1.2698 0.4631 0.067 Uiso calc R 1 B .
    H H20B -0.5799 1.1918 0.5445 0.067 Uiso calc R 1 . .
    C C21A -0.5992(4) 1.3177(3) 0.5424(2) 0.0686(9) Uani d . 1 B .
    H H21A -0.5750 1.3762 0.5081 0.082 Uiso calc R 1 . .
    H H21B -0.5450 1.2990 0.5895 0.082 Uiso calc R 1 . .
    C C22A -0.7566(4) 1.3332(3) 0.5570(2) 0.0726(9) Uani d . 1 . .
    H H22A -0.7810 1.2722 0.5866 0.087 Uiso calc R 1 B .
    C C23A -0.7826(6) 1.3861(4) 0.6051(3) 0.1024(15) Uani d . 1 B .
    H H23A -0.8792 1.3884 0.6184 0.154 Uiso calc R 1 . .
    H H23B -0.7635 1.4474 0.5777 0.154 Uiso calc R 1 . .
    H H23C -0.7214 1.3562 0.6500 0.154 Uiso calc R 1 . .
    C C24A -0.8505(4) 1.3735(3) 0.4883(2) 0.0770(10) Uani d . 1 B .
    H H24A -0.9470 1.3795 0.5014 0.115 Uiso calc R 1 . .
    H H24B -0.8368 1.3344 0.4620 0.115 Uiso calc R 1 . .
    H H24C -0.8290 1.4330 0.4565 0.115 Uiso calc R 1 . .
    C C25A 0.2282(3) 0.75307(17) 0.60077(13) 0.0414(5) Uani d . 1 B .
    H H25A 0.1369 0.7344 0.6050 0.062 Uiso calc R 1 . .
    H H25B 0.2350 0.7871 0.6307 0.062 Uiso calc R 1 . .
    H H25C 0.3002 0.6997 0.6183 0.062 Uiso calc R 1 . .
    C C26A -0.1238(3) 0.9770(2) 0.59372(14) 0.0466(6) Uani d . 1 B .
    H H26A -0.0598 0.9198 0.6126 0.070 Uiso calc R 1 . .
    H H26B -0.2193 0.9651 0.5972 0.070 Uiso calc R 1 . .
    H H26C -0.1092 1.0107 0.6230 0.070 Uiso calc R 1 . .
    C C27A -0.4188(4) 1.1406(3) 0.4285(2) 0.0672(9) Uani d . 1 B .
    H H27A -0.5172 1.1414 0.4381 0.101 Uiso calc R 1 . .
    H H27B -0.3812 1.0845 0.4243 0.101 Uiso calc R 1 . .
    H H27C -0.4081 1.1919 0.3824 0.101 Uiso calc R 1 . .
    C C30A 0.1409(3) 0.61277(16) 0.87933(13) 0.0378(5) Uani d . 1 . .
    H H30A 0.1895 0.5503 0.9064 0.045 Uiso calc R 1 . .
    H H30B 0.0555 0.6110 0.8541 0.045 Uiso calc R 1 . .
    C C31A 0.2364(3) 0.67036(16) 0.82194(14) 0.0398(5) Uani d . 1 . .
    H H31A 0.3249 0.6328 0.8212 0.048 Uiso calc R 1 . .
    H H31B 0.1902 0.6984 0.7719 0.048 Uiso calc R 1 . .
    C C32A 0.2615(2) 0.74348(15) 0.84887(12) 0.0320(5) Uani d . 1 . .
    H H32A 0.3355 0.7137 0.8896 0.038 Uiso calc R 1 . .
    C C33A 0.3107(3) 0.83052(15) 0.79395(12) 0.0324(5) Uani d . 1 . .
    H H33A 0.2366 0.8642 0.7537 0.039 Uiso calc R 1 . .
    C C34A 0.4479(3) 0.80871(15) 0.75851(13) 0.0349(5) Uani d . 1 . .
    H H34A 0.5181 0.7678 0.7980 0.042 Uiso calc R 1 . .
    H H34B 0.4291 0.7776 0.7271 0.042 Uiso calc R 1 . .
    C C35A 0.5048(2) 0.89506(15) 0.71188(12) 0.0334(5) Uani d . 1 . .
    C C36A 0.5283(3) 0.95204(16) 0.75477(13) 0.0350(5) Uani d . 1 . .
    H H36A 0.5893 0.9111 0.7995 0.042 Uiso calc R 1 . .
    C C37A 0.6048(3) 1.03295(17) 0.71249(13) 0.0365(5) Uani d . 1 . .
    H H37A 0.6941 1.0111 0.6971 0.044 Uiso calc R 1 . .
    H H37B 0.5480 1.0759 0.6676 0.044 Uiso calc R 1 . .
    C C38A 0.6315(3) 1.08154(17) 0.76234(13) 0.0381(5) Uani d . 1 . .
    H H38A 0.6943 1.0394 0.8059 0.046 Uiso calc R 1 . .
    C C39A 0.4938(3) 1.11442(18) 0.78907(14) 0.0423(6) Uani d . 1 . .
    H H39A 0.4354 1.1606 0.7462 0.051 Uiso calc R 1 . .
    H H39B 0.5136 1.1425 0.8226 0.051 Uiso calc R 1 . .
    C C40A 0.4137(3) 1.03434(17) 0.83028(14) 0.0395(5) Uani d . 1 . .
    H H40A 0.3242 1.0581 0.8442 0.047 Uiso calc R 1 . .
    H H40B 0.4680 0.9923 0.8763 0.047 Uiso calc R 1 . .
    C C41A 0.3849(2) 0.98064(15) 0.78374(13) 0.0339(5) Uani d . 1 . .
    C C42A 0.3328(2) 0.89091(15) 0.83510(13) 0.0334(5) Uani d . 1 . .
    H H42A 0.4092 0.8558 0.8737 0.040 Uiso calc R 1 . .
    C C43A 0.2025(3) 0.90670(17) 0.87743(16) 0.0428(6) Uani d . 1 . .
    H H43A 0.2250 0.9390 0.9072 0.051 Uiso calc R 1 . .
    H H43B 0.1258 0.9454 0.8411 0.051 Uiso calc R 1 . .
    C C44A 0.1527(3) 0.81670(17) 0.92951(15) 0.0412(6) Uani d . 1 . .
    H H44A 0.2246 0.7809 0.9696 0.049 Uiso calc R 1 . .
    H H44B 0.0672 0.8309 0.9521 0.049 Uiso calc R 1 . .
    C C45A 0.1238(2) 0.75990(15) 0.88642(12) 0.0322(5) Uani d . 1 . .
    C C46A 0.1039(3) 0.65876(15) 0.93479(12) 0.0342(5) Uani d . 1 . .
    H H46A 0.1787 0.6327 0.9752 0.041 Uiso calc R 1 . .
    C C47A -0.0374(3) 0.64195(17) 0.97238(14) 0.0394(5) Uani d . 1 . .
    H H47A -0.1132 0.6841 0.9360 0.047 Uiso calc R 1 . .
    C C48A -0.0666(3) 0.54393(17) 0.99405(14) 0.0412(5) Uani d . 1 . .
    H H48A -0.0514 0.5285 0.9512 0.049 Uiso calc R 1 . .
    H H48B 0.0008 0.5017 1.0345 0.049 Uiso calc R 1 . .
    C C49A -0.2143(3) 0.53015(17) 1.01885(15) 0.0430(6) Uani d . 1 . .
    H H49A -0.2815 0.5801 0.9833 0.052 Uiso calc R 1 . .
    H H49B -0.2231 0.5330 1.0674 0.052 Uiso calc R 1 . .
    C C50A -0.2525(3) 0.43924(18) 1.02499(15) 0.0452(6) Uani d . 1 . .
    H H50A -0.1804 0.3899 1.0572 0.054 Uiso calc R 1 . .
    H H50B -0.2503 0.4388 0.9755 0.054 Uiso calc R 1 . .
    C C51A -0.3965(3) 0.4190(2) 1.05572(15) 0.0480(6) Uani d . 1 . .
    H H51A -0.4000 0.4234 1.1043 0.058 Uiso calc R 1 . .
    C C52A -0.4142(4) 0.3223(2) 1.06891(17) 0.0576(7) Uani d . 1 . .
    H H52A -0.3385 0.2794 1.1025 0.086 Uiso calc R 1 . .
    H H52B -0.4125 0.3165 1.0219 0.086 Uiso calc R 1 . .
    H H52C -0.5029 0.3096 1.0907 0.086 Uiso calc R 1 . .
    C C53A -0.5173(4) 0.4875(3) 1.0046(2) 0.0756(10) Uani d . 1 . .
    H H53A -0.5082 0.5482 0.9992 0.113 Uiso calc R 1 . .
    H H53B -0.6054 0.4723 1.0260 0.113 Uiso calc R 1 . .
    H H53C -0.5149 0.4854 0.9561 0.113 Uiso calc R 1 . .
    C C54A 0.2773(3) 1.04003(17) 0.71781(15) 0.0408(5) Uani d . 1 . .
    H H54A 0.1879 1.0530 0.7369 0.061 Uiso calc R 1 . .
    H H54B 0.2663 1.0076 0.6871 0.061 Uiso calc R 1 . .
    H H54C 0.3103 1.0966 0.6882 0.061 Uiso calc R 1 . .
    C C55A -0.0016(3) 0.81067(16) 0.82875(15) 0.0433(6) Uani d . 1 . .
    H H55A 0.0203 0.8684 0.7934 0.065 Uiso calc R 1 . .
    H H55B -0.0838 0.8213 0.8542 0.065 Uiso calc R 1 . .
    H H55C -0.0197 0.7740 0.8026 0.065 Uiso calc R 1 . .
    C C56A -0.0433(4) 0.6640(2) 1.04120(19) 0.0629(9) Uani d . 1 . .
    H H56A -0.1339 0.6563 1.0620 0.094 Uiso calc R 1 . .
    H H56B -0.0291 0.7264 1.0268 0.094 Uiso calc R 1 . .
    H H56C 0.0295 0.6233 1.0781 0.094 Uiso calc R 1 . .
    C C57A 0.8347(3) 1.1534(2) 0.72545(15) 0.0486(6) Uani d . 1 . .
    C C58A 0.8836(4) 1.2440(3) 0.68515(19) 0.0676(9) Uani d . 1 . .
    H H58A 0.9790 1.2341 0.6714 0.101 Uiso calc R 1 . .
    H H58B 0.8798 1.2757 0.7175 0.101 Uiso calc R 1 . .
    H H58C 0.8235 1.2804 0.6406 0.101 Uiso calc R 1 . .
    O O1B 0.8082(2) -0.20779(17) 0.28307(16) 0.0701(7) Uani d . 1 . .
    O O3B -0.2866(2) -0.15170(13) 0.06624(11) 0.0486(4) Uani d . 1 . .
    O O4B -0.3658(3) -0.16249(17) -0.03740(16) 0.0794(8) Uani d . 1 . .
    N N1B 0.3059(2) -0.09523(12) 0.17311(10) 0.0315(4) Uani d . 1 . .
    N N2B 0.1741(2) -0.08582(12) 0.13787(10) 0.0311(4) Uani d . 1 . .
    C C1B -0.1279(3) 0.2235(2) 0.25264(16) 0.0472(6) Uani d . 1 . .
    H H1BA -0.1863 0.1977 0.2946 0.057 Uiso calc R 1 . .
    H H1BB -0.1880 0.2692 0.2103 0.057 Uiso calc R 1 . .
    C C2B -0.0511(3) 0.1476(2) 0.23152(15) 0.0445(6) Uani d . 1 . .
    H H2BA -0.0885 0.0908 0.2568 0.053 Uiso calc R 1 . .
    H H2BB -0.0596 0.1658 0.1776 0.053 Uiso calc R 1 . .
    C C3B 0.1013(3) 0.13700(16) 0.25826(12) 0.0340(5) Uani d . 1 B .
    H H3BA 0.1052 0.1039 0.3131 0.041 Uiso calc R 1 . .
    C C4B 0.2170(3) 0.08400(16) 0.23112(12) 0.0332(5) Uani d . 1 . .
    H H4BA 0.2225 0.1186 0.1769 0.040 Uiso calc R 1 . .
    C C5B 0.1847(3) -0.01204(16) 0.24504(12) 0.0339(5) Uani d . 1 . .
    H H5BA 0.1675 -0.0449 0.2976 0.041 Uiso calc R 1 . .
    H H5BB 0.1004 -0.0060 0.2151 0.041 Uiso calc R 1 . .
    C C6B 0.3076(2) -0.06498(14) 0.22419(11) 0.0308(5) Uani d . 1 . .
    C C7B 0.4452(3) -0.07534(16) 0.26557(12) 0.0341(5) Uani d . 1 B .
    H H7BA 0.4281 -0.1028 0.3192 0.041 Uiso calc R 1 . .
    C C8B 0.5649(3) -0.14081(18) 0.25352(15) 0.0409(5) Uani d . 1 . .
    H H8BA 0.5362 -0.2003 0.2670 0.049 Uiso calc R 1 B .
    H H8BB 0.5860 -0.1170 0.2009 0.049 Uiso calc R 1 . .
    C C9B 0.6961(3) -0.15132(19) 0.30167(16) 0.0469(6) Uani d . 1 B .
    H H9BA 0.6777 -0.1826 0.3549 0.056 Uiso calc R 1 . .
    C C10B 0.7409(3) -0.06084(19) 0.28785(16) 0.0451(6) Uani d . 1 . .
    H H10C 0.7713 -0.0334 0.2370 0.054 Uiso calc R 1 B .
    H H10D 0.8202 -0.0708 0.3224 0.054 Uiso calc R 1 . .
    C C11B 0.6187(3) 0.00477(18) 0.29869(14) 0.0400(5) Uani d . 1 B .
    H H11C 0.6492 0.0633 0.2874 0.048 Uiso calc R 1 . .
    H H11D 0.5956 -0.0202 0.3510 0.048 Uiso calc R 1 . .
    C C12B 0.4851(3) 0.02096(16) 0.24895(12) 0.0343(5) Uani d . 1 . .
    C C13B 0.3599(2) 0.07757(15) 0.27043(11) 0.0320(5) Uani d . 1 B .
    H H13B 0.3505 0.0439 0.3245 0.038 Uiso calc R 1 . .
    C C14B 0.3862(3) 0.17332(17) 0.25901(14) 0.0403(5) Uani d . 1 . .
    H H14C 0.4009 0.2079 0.2063 0.048 Uiso calc R 1 B .
    H H14D 0.4721 0.1671 0.2878 0.048 Uiso calc R 1 . .
    C C15B 0.2650(3) 0.22773(17) 0.28261(14) 0.0402(5) Uani d . 1 B .
    H H15C 0.2573 0.1974 0.3365 0.048 Uiso calc R 1 . .
    H H15D 0.2858 0.2888 0.2710 0.048 Uiso calc R 1 . .
    C C16B 0.1241(3) 0.23559(16) 0.24230(13) 0.0375(5) Uani d . 1 . .
    C C17B -0.0122(3) 0.26796(18) 0.27476(14) 0.0423(6) Uani d . 1 B .
    H H17B 0.0022 0.2386 0.3297 0.051 Uiso calc R 1 . .
    C C18B -0.0618(3) 0.3707(2) 0.25245(16) 0.0523(7) Uani d . 1 . .
    H H18B -0.0869 0.3994 0.1983 0.063 Uiso calc R 1 B .
    C C19B -0.1955(4) 0.3850(2) 0.29275(19) 0.0623(8) Uani d . 1 A .
    H H19C -0.2502 0.3370 0.2981 0.075 Uiso calc R 1 . .
    H H19D -0.1666 0.3765 0.3430 0.075 Uiso calc R 1 . .
    C C20B -0.2905(4) 0.4757(3) 0.2563(2) 0.0735(10) Uani d . 1 . .
    H H20C -0.3131 0.4880 0.2043 0.088 Uiso calc PR 0.791(7) A 1
    H H20D -0.2412 0.5238 0.2565 0.088 Uiso calc PR 0.791(7) A 1
    H H20E -0.3408 0.4727 0.2152 0.088 Uiso d PR 0.209(7) A 2
    H H20F -0.2269 0.5188 0.2335 0.088 Uiso d PR 0.209(7) A 2
    C C21B -0.4303(6) 0.4780(4) 0.2973(3) 0.0685(13) Uani d PU 0.791(7) A 1
    H H21C -0.4698 0.4231 0.3053 0.082 Uiso calc PR 0.791(7) A 1
    H H21D -0.4081 0.4762 0.3463 0.082 Uiso calc PR 0.791(7) A 1
    C C22B -0.5417(6) 0.5617(4) 0.2552(3) 0.0833(14) Uani d PU 0.791(7) A 1
    H H22B -0.4957 0.6162 0.2409 0.100 Uiso calc PR 0.791(7) A 1
    C C23B -0.6593(9) 0.5698(7) 0.3069(5) 0.121(2) Uani d PU 0.791(7) A 1
    H H23D -0.7201 0.6279 0.2825 0.181 Uiso calc PR 0.791(7) A 1
    H H23E -0.6182 0.5656 0.3531 0.181 Uiso calc PR 0.791(7) A 1
    H H23F -0.7133 0.5210 0.3174 0.181 Uiso calc PR 0.791(7) A 1
    C C24B -0.6017(7) 0.5619(5) 0.1842(4) 0.0908(17) Uani d PU 0.791(7) A 1
    H H24D -0.5261 0.5473 0.1565 0.136 Uiso calc PR 0.791(7) A 1
    H H24E -0.6538 0.6216 0.1541 0.136 Uiso calc PR 0.791(7) A 1
    H H24F -0.6635 0.5169 0.1967 0.136 Uiso calc PR 0.791(7) A 1
    C C21Y -0.385(2) 0.5201(17) 0.2836(13) 0.073(3) Uani d PU 0.209(7) A 2
    H H21E -0.3991 0.5860 0.2536 0.088 Uiso calc PR 0.209(7) A 2
    H H21F -0.3611 0.5071 0.3355 0.088 Uiso calc PR 0.209(7) A 2
    C C22Y -0.516(3) 0.4776(16) 0.2761(13) 0.082(3) Uani d PU 0.209(7) A 2
    H H22C -0.4905 0.4105 0.2971 0.098 Uiso calc PR 0.209(7) A 2
    C C23Y -0.635(3) 0.505(2) 0.3260(16) 0.104(5) Uani d PU 0.209(7) A 2
    H H23G -0.6615 0.4498 0.3636 0.155 Uiso calc PR 0.209(7) A 2
    H H23H -0.7169 0.5417 0.2940 0.155 Uiso calc PR 0.209(7) A 2
    H H23I -0.5978 0.5387 0.3499 0.155 Uiso calc PR 0.209(7) A 2
    C C24Y -0.588(3) 0.511(2) 0.1984(16) 0.096(5) Uani d PU 0.209(7) A 2
    H H24G -0.5277 0.5438 0.1611 0.144 Uiso calc PR 0.209(7) A 2
    H H24H -0.6756 0.5506 0.1949 0.144 Uiso calc PR 0.209(7) A 2
    H H24I -0.6075 0.4590 0.1899 0.144 Uiso calc PR 0.209(7) A 2
    C C25B 0.5150(3) 0.07071(17) 0.16590(13) 0.0379(5) Uani d . 1 B .
    H H25D 0.5649 0.1203 0.1598 0.057 Uiso calc R 1 . .
    H H25E 0.4274 0.0946 0.1360 0.057 Uiso calc R 1 . .
    H H25F 0.5716 0.0283 0.1499 0.057 Uiso calc R 1 . .
    C C26B 0.1253(3) 0.29551(19) 0.15720(14) 0.0475(6) Uani d . 1 B .
    H H26D 0.1994 0.2681 0.1361 0.071 Uiso calc R 1 . .
    H H26E 0.1412 0.3559 0.1495 0.071 Uiso calc R 1 . .
    H H26F 0.0360 0.2999 0.1330 0.071 Uiso calc R 1 . .
    C C27B 0.0516(4) 0.4195(2) 0.2675(2) 0.0695(9) Uani d . 1 B .
    H H27D 0.1292 0.4177 0.2365 0.104 Uiso calc R 1 . .
    H H27E 0.0846 0.3891 0.3195 0.104 Uiso calc R 1 . .
    H H27F 0.0121 0.4823 0.2559 0.104 Uiso calc R 1 . .
    C C30B 0.4664(3) 0.27825(15) -0.10755(13) 0.0353(5) Uani d . 1 . .
    H H30C 0.5395 0.2561 -0.1334 0.042 Uiso calc R 1 . .
    H H30D 0.5038 0.3181 -0.0889 0.042 Uiso calc R 1 . .
    C C31B 0.4176(3) 0.19689(15) -0.04211(13) 0.0363(5) Uani d . 1 . .
    H H31C 0.4815 0.1401 -0.0318 0.044 Uiso calc R 1 . .
    H H31D 0.4119 0.2077 0.0033 0.044 Uiso calc R 1 . .
    C C32B 0.2728(2) 0.19374(14) -0.07058(11) 0.0291(4) Uani d . 1 . .
    H H32B 0.2895 0.1693 -0.1088 0.035 Uiso calc R 1 . .
    C C33B 0.1768(2) 0.13454(14) -0.01583(11) 0.0282(4) Uani d . 1 . .
    H H33B 0.1540 0.1583 0.0224 0.034 Uiso calc R 1 . .
    C C34B 0.2524(2) 0.03429(14) 0.02353(11) 0.0293(4) Uani d . 1 . .
    H H34C 0.2908 0.0138 -0.0140 0.035 Uiso calc R 1 . .
    H H34D 0.3304 0.0313 0.0562 0.035 Uiso calc R 1 . .
    C C35B 0.1531(2) -0.02890(14) 0.06929(11) 0.0283(4) Uani d . 1 . .
    C C36B 0.0186(2) -0.02208(14) 0.02679(12) 0.0292(4) Uani d . 1 . .
    H H36B 0.0474 -0.0358 -0.0162 0.035 Uiso calc R 1 . .
    C C37B -0.0742(3) -0.09340(15) 0.07140(13) 0.0341(5) Uani d . 1 . .
    H H37C -0.0193 -0.1546 0.0898 0.041 Uiso calc R 1 . .
    H H37D -0.1080 -0.0823 0.1143 0.041 Uiso calc R 1 . .
    C C38B -0.1979(3) -0.08626(16) 0.02082(14) 0.0373(5) Uani d . 1 . .
    H H38B -0.1635 -0.1023 -0.0203 0.045 Uiso calc R 1 . .
    C C39B -0.2839(3) 0.00909(17) -0.01137(14) 0.0388(5) Uani d . 1 . .
    H H39C -0.3254 0.0226 0.0291 0.047 Uiso calc R 1 . .
    H H39D -0.3601 0.0117 -0.0449 0.047 Uiso calc R 1 . .
    C C40B -0.1921(3) 0.08079(16) -0.05427(13) 0.0352(5) Uani d . 1 . .
    H H40C -0.2492 0.1413 -0.0720 0.042 Uiso calc R 1 . .
    H H40D -0.1600 0.0710 -0.0980 0.042 Uiso calc R 1 . .
    C C41B -0.0625(2) 0.07858(14) -0.00713(12) 0.0295(4) Uani d . 1 . .
    C C42B 0.0386(2) 0.14065(14) -0.05869(11) 0.0288(4) Uani d . 1 . .
    H H42B 0.0659 0.1157 -0.0958 0.035 Uiso calc R 1 . .
    C C43B -0.0286(3) 0.24143(15) -0.10391(13) 0.0365(5) Uani d . 1 . .
    H H43C -0.1105 0.2433 -0.1336 0.044 Uiso calc R 1 . .
    H H43D -0.0610 0.2682 -0.0692 0.044 Uiso calc R 1 . .
    C C44B 0.0724(3) 0.29949(15) -0.15619(13) 0.0367(5) Uani d . 1 . .
    H H44C 0.0254 0.3627 -0.1809 0.044 Uiso calc R 1 . .
    H H44D 0.0962 0.2774 -0.1948 0.044 Uiso calc R 1 . .
    C C45B 0.2088(2) 0.29616(14) -0.11371(12) 0.0308(5) Uani d . 1 . .
    C C46B 0.3339(3) 0.33129(14) -0.16192(12) 0.0323(5) Uani d . 1 . .
    H H46B 0.3364 0.3092 -0.2018 0.039 Uiso calc R 1 . .
    C C47B 0.3407(3) 0.43498(15) -0.19976(13) 0.0356(5) Uani d . 1 . .
    H H47B 0.3498 0.4559 -0.1597 0.043 Uiso calc R 1 . .
    C C48B 0.4736(3) 0.45176(16) -0.24527(14) 0.0404(5) Uani d . 1 . .
    H H48C 0.5457 0.3978 -0.2227 0.048 Uiso calc R 1 . .
    H H48D 0.4504 0.4593 -0.2960 0.048 Uiso calc R 1 . .
    C C49B 0.5345(3) 0.53560(17) -0.24954(14) 0.0402(5) Uani d . 1 . .
    H H49C 0.4650 0.5901 -0.2755 0.048 Uiso calc R 1 . .
    H H49D 0.5513 0.5303 -0.1989 0.048 Uiso calc R 1 . .
    C C50B 0.6707(3) 0.54787(19) -0.28941(15) 0.0467(6) Uani d . 1 . .
    H H50C 0.6535 0.5548 -0.3405 0.056 Uiso calc R 1 . .
    H H50D 0.7398 0.4929 -0.2642 0.056 Uiso calc R 1 . .
    C C51B 0.7322(3) 0.6312(2) -0.29161(19) 0.0610(8) Uani d . 1 . .
    H H51B 0.6577 0.6850 -0.3126 0.073 Uiso calc R 1 . .
    C C52B 0.8545(4) 0.6493(3) -0.3433(3) 0.0965(16) Uani d . 1 . .
    H H52D 0.8963 0.6985 -0.3409 0.145 Uiso calc R 1 . .
    H H52E 0.8201 0.6660 -0.3940 0.145 Uiso calc R 1 . .
    H H52F 0.9242 0.5948 -0.3275 0.145 Uiso calc R 1 . .
    C C53B 0.7772(4) 0.6199(3) -0.2132(2) 0.0806(11) Uani d . 1 . .
    H H53D 0.8165 0.6728 -0.2169 0.121 Uiso calc R 1 . .
    H H53E 0.8470 0.5658 -0.1902 0.121 Uiso calc R 1 . .
    H H53F 0.6965 0.6142 -0.1831 0.121 Uiso calc R 1 . .
    C C54B -0.1093(3) 0.10896(16) 0.05558(13) 0.0362(5) Uani d . 1 . .
    H H54D -0.1586 0.1710 0.0337 0.054 Uiso calc R 1 . .
    H H54E -0.0277 0.1056 0.0854 0.054 Uiso calc R 1 . .
    H H54F -0.1708 0.0692 0.0869 0.054 Uiso calc R 1 . .
    C C55B 0.1763(3) 0.34464(15) -0.06056(13) 0.0382(5) Uani d . 1 . .
    H H55D 0.1182 0.3110 -0.0220 0.057 Uiso calc R 1 . .
    H H55E 0.1272 0.4059 -0.0887 0.057 Uiso calc R 1 . .
    H H55F 0.2631 0.3472 -0.0379 0.057 Uiso calc R 1 . .
    C C56B 0.2090(3) 0.49238(16) -0.24913(14) 0.0429(6) Uani d . 1 . .
    H H56D 0.1294 0.4888 -0.2185 0.064 Uiso calc R 1 . .
    H H56E 0.1915 0.4693 -0.2859 0.064 Uiso calc R 1 . .
    H H56F 0.2229 0.5552 -0.2742 0.064 Uiso calc R 1 . .
    C C57B -0.3688(4) -0.1821(2) 0.0289(2) 0.0642(9) Uani d . 1 . .
    C C58B -0.4649(5) -0.2412(3) 0.0833(3) 0.0953(15) Uani d . 1 . .
    H H58D -0.5190 -0.2665 0.0577 0.143 Uiso calc R 1 . .
    H H58E -0.5277 -0.2043 0.1021 0.143 Uiso calc R 1 . .
    H H58F -0.4087 -0.2903 0.1245 0.143 Uiso calc R 1 . .
    O O2A 0.6156(3) 0.62990(19) 0.38859(15) 0.0745(8) Uani d PU 0.940(4) B 1
    C C28A 0.6525(4) 0.5945(2) 0.4535(2) 0.0644(9) Uani d PU 0.940(4) B 1
    C C29A 0.7654(6) 0.5119(3) 0.4893(3) 0.0970(16) Uani d PU 0.940(4) B 1
    H H29A 0.7810 0.4805 0.4569 0.146 Uiso calc PR 0.940(4) B 1
    H H29B 0.7359 0.4712 0.5367 0.146 Uiso calc PR 0.940(4) B 1
    H H29C 0.8514 0.5312 0.4973 0.146 Uiso calc PR 0.940(4) B 1
    O O2B 0.8981(4) -0.2704(2) 0.4043(2) 0.1012(12) Uani d PU 0.940(4) B 1
    C C28B 0.9021(5) -0.2644(3) 0.3407(3) 0.0903(14) Uani d PU 0.940(4) B 1
    C C29B 1.0096(7) -0.3174(5) 0.3112(5) 0.137(2) Uani d PU 0.940(4) B 1
    H H29D 1.0590 -0.3701 0.3525 0.205 Uiso calc PR 0.940(4) B 1
    H H29E 1.0758 -0.2788 0.2835 0.205 Uiso calc PR 0.940(4) B 1
    H H29F 0.9628 -0.3372 0.2786 0.205 Uiso calc PR 0.940(4) B 1
    O O2Y 0.767(6) -0.338(3) 0.325(3) 0.088(8) Uani d PU 0.060(4) B 2
    C C28Y 0.844(9) -0.279(6) 0.274(5) 0.093(5) Uani d PU 0.060(4) B 2
    C C29Y 0.982(10) -0.313(7) 0.252(6) 0.104(8) Uani d PU 0.060(4) B 2
    H H29G 1.0351 -0.2637 0.2307 0.156 Uiso calc PR 0.060(4) B 2
    H H29H 0.9666 -0.3377 0.2162 0.156 Uiso calc PR 0.060(4) B 2
    H H29I 1.0341 -0.3609 0.2961 0.156 Uiso calc PR 0.060(4) B 2
    O O2X 0.794(3) 0.709(3) 0.4639(16) 0.056(10) Uani d P 0.060(4) B 2
    C C28X 0.771(7) 0.626(6) 0.503(3) 0.08(2) Uani d P 0.060(4) B 2
    C C29X 0.816(12) 0.524(8) 0.528(8) 0.137(2) Uani d P 0.060(4) B 2
    H H29J 0.8828 0.5132 0.4943 0.205 Uiso calc PR 0.060(4) B 2
    H H29K 0.7347 0.4964 0.5269 0.205 Uiso calc PR 0.060(4) B 2
    H H29L 0.8589 0.4981 0.5778 0.205 Uiso calc PR 0.060(4) B 2
loop_
    _atom_site_aniso_label
    _atom_site_aniso_U_11
    _atom_site_aniso_U_22
    _atom_site_aniso_U_33
    _atom_site_aniso_U_12
    _atom_site_aniso_U_13
    _atom_site_aniso_U_23
    O1A 0.0735(16) 0.0539(12) 0.0594(12) 0.0200(10) -0.0139(10) -0.0323(10)
    O3A 0.0417(12) 0.0523(10) 0.0496(10) -0.0184(8) 0.0057(8) -0.0246(8)
    O4A 0.0310(13) 0.0931(18) 0.0855(16) -0.0121(12) 0.0098(10) -0.0204(14)
    N1A 0.0333(11) 0.0386(10) 0.0362(10) -0.0074(8) 0.0067(8) -0.0188(8)
    N2A 0.0267(11) 0.0402(10) 0.0439(11) -0.0051(7) 0.0034(8) -0.0236(8)
    C1A 0.0353(16) 0.0619(16) 0.0702(17) 0.0026(12) -0.0079(12) -0.0445(14)
    C2A 0.0340(15) 0.0508(14) 0.0656(16) 0.0003(11) -0.0063(11) -0.0363(13)
    C3A 0.0280(13) 0.0398(12) 0.0360(11) -0.0074(9) 0.0034(9) -0.0187(9)
    C4A 0.0291(13) 0.0389(11) 0.0309(10) -0.0086(9) 0.0045(8) -0.0174(9)
    C5A 0.0293(13) 0.0354(11) 0.0418(12) -0.0078(9) 0.0041(9) -0.0182(9)
    C6A 0.0324(13) 0.0375(11) 0.0336(11) -0.0092(9) 0.0097(9) -0.0158(9)
    C7A 0.0416(15) 0.0356(11) 0.0278(10) -0.0031(10) 0.0056(9) -0.0121(9)
    C8A 0.0456(16) 0.0415(12) 0.0403(12) 0.0039(11) -0.0004(10) -0.0194(10)
    C9A 0.062(2) 0.0405(13) 0.0426(13) 0.0065(12) -0.0017(12) -0.0209(11)
    C10A 0.075(2) 0.0378(13) 0.0518(15) 0.0005(12) -0.0093(13) -0.0257(12)
    C11A 0.0573(18) 0.0371(12) 0.0414(12) -0.0056(11) -0.0055(11) -0.0196(10)
    C12A 0.0389(14) 0.0341(11) 0.0335(11) -0.0059(9) 0.0010(9) -0.0147(9)
    C13A 0.0381(14) 0.0367(11) 0.0282(10) -0.0104(9) 0.0029(9) -0.0139(9)
    C14A 0.0442(16) 0.0401(12) 0.0447(13) -0.0094(11) -0.0041(10) -0.0198(10)
    C15A 0.0359(15) 0.0446(13) 0.0425(12) -0.0113(10) -0.0023(10) -0.0201(10)
    C16A 0.0258(13) 0.0448(12) 0.0326(11) -0.0074(9) 0.0022(8) -0.0167(9)
    C17A 0.0294(14) 0.0477(13) 0.0384(11) -0.0064(10) 0.0036(9) -0.0226(10)
    C18A 0.0290(14) 0.0586(15) 0.0369(12) -0.0026(10) 0.0034(9) -0.0170(11)
    C19A 0.0399(18) 0.0711(19) 0.0714(19) -0.0062(14) -0.0041(13) -0.0380(16)
    C20A 0.0422(18) 0.0675(18) 0.0546(16) 0.0027(13) 0.0003(12) -0.0248(14)
    C21A 0.055(2) 0.081(2) 0.075(2) -0.0071(17) -0.0053(16) -0.0387(18)
    C22A 0.056(2) 0.080(2) 0.090(2) 0.0052(17) 0.0018(17) -0.048(2)
    C23A 0.078(3) 0.135(4) 0.121(4) -0.007(3) 0.008(3) -0.084(3)
    C24A 0.049(2) 0.086(2) 0.098(3) 0.0040(17) 0.0026(18) -0.045(2)
    C25A 0.0435(15) 0.0383(12) 0.0377(12) -0.0087(10) 0.0017(10) -0.0101(10)
    C26A 0.0289(15) 0.0667(16) 0.0383(12) -0.0054(11) 0.0042(10) -0.0166(12)
    C27A 0.0366(18) 0.093(2) 0.094(2) -0.0069(15) -0.0031(15) -0.061(2)
    C30A 0.0400(15) 0.0333(11) 0.0443(12) -0.0077(9) 0.0029(10) -0.0196(10)
    C31A 0.0482(16) 0.0354(11) 0.0443(12) -0.0121(10) 0.0084(10) -0.0234(10)
    C32A 0.0310(13) 0.0351(11) 0.0339(11) -0.0038(9) -0.0002(9) -0.0186(9)
    C33A 0.0308(13) 0.0346(11) 0.0378(11) -0.0058(9) 0.0017(9) -0.0207(9)
    C34A 0.0340(14) 0.0376(11) 0.0402(12) -0.0052(9) 0.0040(9) -0.0235(10)
    C35A 0.0268(13) 0.0386(11) 0.0385(12) -0.0037(9) 0.0036(9) -0.0203(9)
    C36A 0.0265(13) 0.0439(12) 0.0404(12) -0.0079(9) 0.0030(9) -0.0225(10)
    C37A 0.0307(13) 0.0455(12) 0.0388(11) -0.0097(10) 0.0062(9) -0.0218(10)
    C38A 0.0403(15) 0.0427(12) 0.0340(11) -0.0093(10) -0.0007(9) -0.0176(10)
    C39A 0.0474(16) 0.0447(13) 0.0451(13) -0.0165(11) 0.0084(11) -0.0258(11)
    C40A 0.0441(15) 0.0422(12) 0.0431(12) -0.0152(10) 0.0117(10) -0.0257(10)
    C41A 0.0290(13) 0.0379(11) 0.0428(12) -0.0106(9) 0.0068(9) -0.0230(10)
    C42A 0.0284(13) 0.0395(12) 0.0409(12) -0.0083(9) 0.0043(9) -0.0242(10)
    C43A 0.0407(15) 0.0460(13) 0.0624(15) -0.0186(11) 0.0209(12) -0.0396(12)
    C44A 0.0419(15) 0.0464(13) 0.0519(14) -0.0176(11) 0.0164(11) -0.0336(11)
    C45A 0.0303(13) 0.0319(10) 0.0398(11) -0.0074(9) 0.0025(9) -0.0195(9)
    C46A 0.0344(13) 0.0324(11) 0.0360(11) -0.0044(9) -0.0017(9) -0.0145(9)
    C47A 0.0376(15) 0.0369(11) 0.0439(12) -0.0068(10) 0.0071(10) -0.0167(10)
    C48A 0.0402(15) 0.0376(12) 0.0467(13) -0.0091(10) 0.0029(10) -0.0172(10)
    C49A 0.0417(16) 0.0406(12) 0.0467(13) -0.0101(10) 0.0058(11) -0.0169(10)
    C50A 0.0446(16) 0.0440(13) 0.0457(13) -0.0123(11) 0.0001(11) -0.0155(11)
    C51A 0.0458(17) 0.0541(15) 0.0441(13) -0.0165(12) 0.0049(11) -0.0175(11)
    C52A 0.057(2) 0.0659(18) 0.0519(15) -0.0309(15) -0.0006(13) -0.0188(13)
    C53A 0.042(2) 0.073(2) 0.097(3) -0.0162(15) -0.0038(17) -0.0169(19)
    C54A 0.0341(14) 0.0373(12) 0.0521(13) -0.0094(9) 0.0069(10) -0.0185(10)
    C55A 0.0346(15) 0.0358(12) 0.0530(14) -0.0076(10) -0.0008(11) -0.0112(10)
    C56A 0.081(2) 0.0611(17) 0.0707(19) -0.0401(16) 0.0393(17) -0.0423(16)
    C57A 0.0350(17) 0.0783(19) 0.0448(13) -0.0183(14) 0.0080(11) -0.0348(13)
    C58A 0.071(2) 0.091(2) 0.0636(18) -0.049(2) 0.0232(16) -0.0436(17)
    O1B 0.0419(14) 0.0757(14) 0.1021(17) 0.0129(10) -0.0225(11) -0.0532(13)
    O3B 0.0352(11) 0.0481(10) 0.0631(11) -0.0179(8) -0.0021(8) -0.0198(8)
    O4B 0.083(2) 0.0648(14) 0.0890(18) -0.0286(12) -0.0387(14) -0.0240(13)
    N1B 0.0278(11) 0.0311(9) 0.0321(9) -0.0061(7) -0.0022(7) -0.0092(7)
    N2B 0.0275(11) 0.0318(9) 0.0358(9) -0.0038(7) -0.0027(7) -0.0159(8)
    C1B 0.0378(16) 0.0643(16) 0.0467(13) -0.0062(12) 0.0048(10) -0.0309(12)
    C2B 0.0332(15) 0.0627(16) 0.0484(13) -0.0077(11) 0.0046(10) -0.0339(12)
    C3B 0.0332(13) 0.0428(12) 0.0286(10) -0.0100(9) 0.0025(8) -0.0162(9)
    C4B 0.0301(13) 0.0412(12) 0.0292(10) -0.0074(9) 0.0007(8) -0.0148(9)
    C5B 0.0288(13) 0.0441(12) 0.0319(10) -0.0130(9) 0.0017(8) -0.0162(9)
    C6B 0.0319(13) 0.0300(10) 0.0273(10) -0.0096(9) 0.0011(8) -0.0070(8)
    C7B 0.0338(14) 0.0395(12) 0.0280(10) -0.0084(9) -0.0004(9) -0.0121(9)
    C8B 0.0334(15) 0.0433(12) 0.0465(13) -0.0036(10) -0.0062(10) -0.0198(10)
    C9B 0.0346(15) 0.0501(14) 0.0545(15) -0.0006(11) -0.0104(11) -0.0219(12)
    C10B 0.0287(15) 0.0581(15) 0.0520(14) -0.0074(11) -0.0042(10) -0.0261(12)
    C11B 0.0337(14) 0.0487(13) 0.0410(12) -0.0119(10) -0.0005(10) -0.0202(10)
    C12B 0.0288(13) 0.0413(12) 0.0327(11) -0.0103(9) -0.0006(9) -0.0137(9)
    C13B 0.0312(13) 0.0384(11) 0.0261(10) -0.0108(9) 0.0012(8) -0.0113(8)
    C14B 0.0363(15) 0.0434(13) 0.0413(12) -0.0122(10) -0.0007(10) -0.0155(10)
    C15B 0.0407(15) 0.0386(12) 0.0440(12) -0.0101(10) 0.0000(10) -0.0184(10)
    C16B 0.0385(15) 0.0395(12) 0.0350(12) -0.0067(10) 0.0018(9) -0.0158(10)
    C17B 0.0434(16) 0.0487(14) 0.0375(12) -0.0063(11) 0.0038(10) -0.0210(10)
    C18B 0.0543(19) 0.0532(15) 0.0535(15) -0.0020(13) 0.0032(13) -0.0285(13)
    C19B 0.062(2) 0.0704(19) 0.0652(18) -0.0025(15) 0.0073(15) -0.0414(16)
    C20B 0.069(3) 0.081(2) 0.074(2) 0.0084(18) 0.0033(18) -0.0422(19)
    C21B 0.066(3) 0.079(3) 0.072(2) -0.011(2) 0.018(2) -0.043(2)
    C22B 0.066(3) 0.087(3) 0.101(3) -0.010(2) 0.022(2) -0.044(2)
    C23B 0.083(4) 0.137(5) 0.138(5) 0.008(4) 0.026(4) -0.061(4)
    C24B 0.061(3) 0.096(4) 0.108(4) -0.031(3) 0.004(3) -0.029(3)
    C21Y 0.074(5) 0.076(5) 0.082(5) -0.014(4) 0.016(4) -0.043(4)
    C22Y 0.073(5) 0.087(5) 0.087(5) -0.013(4) 0.014(4) -0.038(4)
    C23Y 0.083(7) 0.115(8) 0.104(7) -0.011(7) 0.019(6) -0.039(6)
    C24Y 0.086(8) 0.102(9) 0.093(7) -0.017(7) 0.008(6) -0.034(7)
    C25B 0.0350(14) 0.0437(12) 0.0374(12) -0.0132(10) 0.0065(9) -0.0167(10)
    C26B 0.0455(17) 0.0489(14) 0.0401(13) -0.0011(11) 0.0035(11) -0.0127(11)
    C27B 0.067(2) 0.0508(17) 0.098(3) -0.0050(15) 0.0037(18) -0.0395(17)
    C30B 0.0339(14) 0.0350(11) 0.0387(11) -0.0080(9) 0.0003(9) -0.0161(9)
    C31B 0.0314(14) 0.0325(11) 0.0415(12) -0.0072(9) -0.0049(9) -0.0110(9)
    C32B 0.0302(13) 0.0294(10) 0.0303(10) -0.0030(8) -0.0009(8) -0.0154(8)
    C33B 0.0288(12) 0.0289(10) 0.0305(10) -0.0051(8) -0.0004(8) -0.0157(8)
    C34B 0.0268(12) 0.0310(10) 0.0312(10) -0.0035(8) -0.0017(8) -0.0144(8)
    C35B 0.0285(12) 0.0272(10) 0.0322(10) -0.0032(8) -0.0002(8) -0.0157(8)
    C36B 0.0261(12) 0.0325(10) 0.0328(10) -0.0044(8) 0.0004(8) -0.0176(8)
    C37B 0.0304(13) 0.0343(11) 0.0394(11) -0.0087(9) 0.0005(9) -0.0160(9)
    C38B 0.0323(14) 0.0393(12) 0.0449(12) -0.0111(9) 0.0012(10) -0.0202(10)
    C39B 0.0267(13) 0.0463(13) 0.0467(13) -0.0074(10) -0.0021(9) -0.0219(10)
    C40B 0.0268(13) 0.0382(11) 0.0419(12) -0.0030(9) -0.0023(9) -0.0187(10)
    C41B 0.0237(12) 0.0333(11) 0.0351(11) -0.0035(8) -0.0007(8) -0.0179(9)
    C42B 0.0258(12) 0.0319(10) 0.0310(10) -0.0021(8) -0.0003(8) -0.0161(8)
    C43B 0.0292(13) 0.0344(11) 0.0414(12) -0.0019(9) -0.0039(9) -0.0123(9)
    C44B 0.0359(14) 0.0306(11) 0.0368(11) -0.0032(9) -0.0049(9) -0.0078(9)
    C45B 0.0303(13) 0.0298(10) 0.0327(10) -0.0043(8) -0.0002(8) -0.0134(9)
    C46B 0.0371(14) 0.0297(11) 0.0323(10) -0.0054(9) 0.0006(9) -0.0150(9)
    C47B 0.0403(14) 0.0310(11) 0.0361(11) -0.0082(9) 0.0043(9) -0.0138(9)
    C48B 0.0431(15) 0.0362(11) 0.0399(12) -0.0074(10) 0.0078(10) -0.0135(9)
    C49B 0.0341(14) 0.0444(13) 0.0412(12) -0.0075(10) 0.0008(10) -0.0163(10)
    C50B 0.0343(15) 0.0481(14) 0.0447(13) -0.0035(11) -0.0001(10) -0.0073(11)
    C51B 0.0331(17) 0.0498(15) 0.0766(19) -0.0073(12) -0.0103(13) -0.0021(14)
    C52B 0.035(2) 0.087(3) 0.117(3) -0.0186(17) 0.0048(19) 0.011(2)
    C53B 0.060(3) 0.078(2) 0.098(3) -0.0217(18) -0.0283(19) -0.027(2)
    C54B 0.0323(13) 0.0382(11) 0.0433(12) -0.0060(9) 0.0084(9) -0.0221(10)
    C55B 0.0461(15) 0.0295(10) 0.0425(12) -0.0077(9) 0.0075(10) -0.0177(9)
    C56B 0.0493(17) 0.0314(11) 0.0426(12) -0.0062(10) 0.0025(11) -0.0100(9)
    C57B 0.045(2) 0.0477(15) 0.094(3) -0.0179(13) -0.0230(16) -0.0204(16)
    C58B 0.062(3) 0.079(2) 0.132(4) -0.045(2) -0.014(2) -0.018(2)
    O2A 0.088(2) 0.0755(16) 0.0719(16) 0.0088(13) 0.0014(13) -0.0493(13)
    C28A 0.063(2) 0.0605(19) 0.082(2) 0.0079(15) -0.0056(17) -0.0479(18)
    C29A 0.090(3) 0.081(3) 0.124(4) 0.036(2) -0.020(3) -0.063(3)
    O2B 0.085(2) 0.087(2) 0.126(3) 0.0257(16) -0.067(2) -0.0514(19)
    C28B 0.063(3) 0.086(3) 0.133(3) 0.017(2) -0.043(2) -0.065(3)
    C29B 0.093(4) 0.137(4) 0.184(5) 0.051(3) -0.041(4) -0.093(4)
    O2Y 0.091(10) 0.087(11) 0.099(11) -0.007(8) -0.004(8) -0.053(8)
    C28Y 0.080(7) 0.093(7) 0.114(7) 0.000(6) -0.016(6) -0.055(6)
    C29Y 0.094(9) 0.103(11) 0.117(10) 0.000(8) 0.001(8) -0.053(8)
    O2X 0.035(19) 0.08(2) 0.034(14) 0.016(16) 0.004(12) -0.021(15)
    C28X 0.06(4) 0.17(7) 0.05(3) -0.07(4) 0.04(3) -0.05(4)
    C29X 0.093(4) 0.137(4) 0.184(5) 0.051(3) -0.041(4) -0.093(4)
_geom_special_details
;
 All esds (except the esd in the dihedral angle between two l.s. planes)
 are estimated using the full covariance matrix.  The cell esds are taken
 into account individually in the estimation of esds in distances, angles
 and torsion angles; correlations between esds in cell parameters are only
 used when they are defined by crystal symmetry.  An approximate (isotropic)
 treatment of cell esds is used for estimating esds involving l.s. planes.
;
loop_
    _geom_bond_atom_site_label_1
    _geom_bond_atom_site_label_2
    _geom_bond_site_symmetry_2
    _geom_bond_distance
    _geom_bond_publ_flag
    O1A C28A . 1.340(4) ?
    O1A C9A . 1.456(3) ?
    O1A C28X . 1.64(6) ?
    O3A C57A . 1.334(4) ?
    O3A C38A . 1.442(3) ?
    O4A C57A . 1.202(4) ?
    N1A C6A . 1.275(3) ?
    N1A N2A . 1.414(3) ?
    N2A C35A . 1.274(3) ?
    C1A C2A . 1.539(4) ?
    C1A C17A . 1.552(4) ?
    C1A H1AA . 0.9700 ?
    C1A H1AB . 0.9700 ?
    C2A C3A . 1.528(3) ?
    C2A H2AA . 0.9700 ?
    C2A H2AB . 0.9700 ?
    C3A C4A . 1.515(3) ?
    C3A C16A . 1.534(3) ?
    C3A H3AA . 0.9800 ?
    C4A C5A . 1.543(3) ?
    C4A C13A . 1.552(3) ?
    C4A H4AA . 0.9800 ?
    C5A C6A . 1.503(3) ?
    C5A H5AA . 0.9700 ?
    C5A H5AB . 0.9700 ?
    C6A C7A . 1.507(3) ?
    C7A C8A . 1.525(3) ?
    C7A C12A . 1.559(4) ?
    C7A H7AA . 0.9800 ?
    C8A C9A . 1.525(4) ?
    C8A H8AA . 0.9700 ?
    C8A H8AB . 0.9700 ?
    C9A C10A . 1.500(5) ?
    C9A H9AA . 0.9800 ?
    C10A C11A . 1.539(4) ?
    C10A H10A . 0.9700 ?
    C10A H10B . 0.9700 ?
    C11A C12A . 1.547(3) ?
    C11A H11A . 0.9700 ?
    C11A H11B . 0.9700 ?
    C12A C25A . 1.536(3) ?
    C12A C13A . 1.557(3) ?
    C13A C14A . 1.532(4) ?
    C13A H13A . 0.9800 ?
    C14A C15A . 1.538(4) ?
    C14A H14A . 0.9700 ?
    C14A H14B . 0.9700 ?
    C15A C16A . 1.536(3) ?
    C15A H15A . 0.9700 ?
    C15A H15B . 0.9700 ?
    C16A C26A . 1.539(3) ?
    C16A C17A . 1.543(3) ?
    C17A C18A . 1.543(4) ?
    C17A H17A . 0.9800 ?
    C18A C19A . 1.499(4) ?
    C18A C27A . 1.542(4) ?
    C18A H18A . 0.9800 ?
    C19A C20A . 1.519(5) ?
    C19A H19A . 0.9700 ?
    C19A H19B . 0.9700 ?
    C20A C21A . 1.467(5) ?
    C20A H20A . 0.9700 ?
    C20A H20B . 0.9700 ?
    C21A C22A . 1.536(5) ?
    C21A H21A . 0.9700 ?
    C21A H21B . 0.9700 ?
    C22A C24A . 1.470(6) ?
    C22A C23A . 1.505(6) ?
    C22A H22A . 0.9800 ?
    C23A H23A . 0.9600 ?
    C23A H23B . 0.9600 ?
    C23A H23C . 0.9600 ?
    C24A H24A . 0.9600 ?
    C24A H24B . 0.9600 ?
    C24A H24C . 0.9600 ?
    C25A H25A . 0.9600 ?
    C25A H25B . 0.9600 ?
    C25A H25C . 0.9600 ?
    C26A H26A . 0.9600 ?
    C26A H26B . 0.9600 ?
    C26A H26C . 0.9600 ?
    C27A H27A . 0.9600 ?
    C27A H27B . 0.9600 ?
    C27A H27C . 0.9600 ?
    C30A C31A . 1.532(3) ?
    C30A C46A . 1.557(3) ?
    C30A H30A . 0.9700 ?
    C30A H30B . 0.9700 ?
    C31A C32A . 1.525(3) ?
    C31A H31A . 0.9700 ?
    C31A H31B . 0.9700 ?
    C32A C33A . 1.519(3) ?
    C32A C45A . 1.546(3) ?
    C32A H32A . 0.9800 ?
    C33A C42A . 1.533(3) ?
    C33A C34A . 1.543(3) ?
    C33A H33A . 0.9800 ?
    C34A C35A . 1.501(3) ?
    C34A H34A . 0.9700 ?
    C34A H34B . 0.9700 ?
    C35A C36A . 1.516(3) ?
    C36A C37A . 1.524(3) ?
    C36A C41A . 1.561(3) ?
    C36A H36A . 0.9800 ?
    C37A C38A . 1.523(3) ?
    C37A H37A . 0.9700 ?
    C37A H37B . 0.9700 ?
    C38A C39A . 1.518(4) ?
    C38A H38A . 0.9800 ?
    C39A C40A . 1.532(3) ?
    C39A H39A . 0.9700 ?
    C39A H39B . 0.9700 ?
    C40A C41A . 1.542(3) ?
    C40A H40A . 0.9700 ?
    C40A H40B . 0.9700 ?
    C41A C54A . 1.534(4) ?
    C41A C42A . 1.541(3) ?
    C42A C43A . 1.540(3) ?
    C42A H42A . 0.9800 ?
    C43A C44A . 1.539(3) ?
    C43A H43A . 0.9700 ?
    C43A H43B . 0.9700 ?
    C44A C45A . 1.530(3) ?
    C44A H44A . 0.9700 ?
    C44A H44B . 0.9700 ?
    C45A C55A . 1.535(3) ?
    C45A C46A . 1.558(3) ?
    C46A C47A . 1.543(3) ?
    C46A H46A . 0.9800 ?
    C47A C56A . 1.523(4) ?
    C47A C48A . 1.533(3) ?
    C47A H47A . 0.9800 ?
    C48A C49A . 1.512(4) ?
    C48A H48A . 0.9700 ?
    C48A H48B . 0.9700 ?
    C49A C50A . 1.524(4) ?
    C49A H49A . 0.9700 ?
    C49A H49B . 0.9700 ?
    C50A C51A . 1.528(4) ?
    C50A H50A . 0.9700 ?
    C50A H50B . 0.9700 ?
    C51A C52A . 1.513(4) ?
    C51A C53A . 1.514(5) ?
    C51A H51A . 0.9800 ?
    C52A H52A . 0.9600 ?
    C52A H52B . 0.9600 ?
    C52A H52C . 0.9600 ?
    C53A H53A . 0.9600 ?
    C53A H53B . 0.9600 ?
    C53A H53C . 0.9600 ?
    C54A H54A . 0.9600 ?
    C54A H54B . 0.9600 ?
    C54A H54C . 0.9600 ?
    C55A H55A . 0.9600 ?
    C55A H55B . 0.9600 ?
    C55A H55C . 0.9600 ?
    C56A H56A . 0.9600 ?
    C56A H56B . 0.9600 ?
    C56A H56C . 0.9600 ?
    C57A C58A . 1.498(4) ?
    C58A H58A . 0.9600 ?
    C58A H58B . 0.9600 ?
    C58A H58C . 0.9600 ?
    O1B C28Y . 1.23(8) ?
    O1B C28B . 1.356(5) ?
    O1B C9B . 1.446(4) ?
    O3B C57B . 1.347(4) ?
    O3B C38B . 1.455(3) ?
    O4B C57B . 1.202(5) ?
    N1B C6B . 1.279(3) ?
    N1B N2B . 1.401(3) ?
    N2B C35B . 1.273(3) ?
    C1B C2B . 1.534(4) ?
    C1B C17B . 1.561(4) ?
    C1B H1BA . 0.9700 ?
    C1B H1BB . 0.9700 ?
    C2B C3B . 1.516(4) ?
    C2B H2BA . 0.9700 ?
    C2B H2BB . 0.9700 ?
    C3B C4B . 1.524(3) ?
    C3B C16B . 1.543(3) ?
    C3B H3BA . 0.9800 ?
    C4B C5B . 1.542(3) ?
    C4B C13B . 1.545(3) ?
    C4B H4BA . 0.9800 ?
    C5B C6B . 1.504(3) ?
    C5B H5BA . 0.9700 ?
    C5B H5BB . 0.9700 ?
    C6B C7B . 1.504(3) ?
    C7B C8B . 1.526(3) ?
    C7B C12B . 1.561(3) ?
    C7B H7BA . 0.9800 ?
    C8B C9B . 1.523(4) ?
    C8B H8BA . 0.9700 ?
    C8B H8BB . 0.9700 ?
    C9B C10B . 1.503(4) ?
    C9B H9BA . 0.9800 ?
    C10B C11B . 1.533(4) ?
    C10B H10C . 0.9700 ?
    C10B H10D . 0.9700 ?
    C11B C12B . 1.537(3) ?
    C11B H11C . 0.9700 ?
    C11B H11D . 0.9700 ?
    C12B C25B . 1.534(3) ?
    C12B C13B . 1.559(3) ?
    C13B C14B . 1.530(3) ?
    C13B H13B . 0.9800 ?
    C14B C15B . 1.534(4) ?
    C14B H14C . 0.9700 ?
    C14B H14D . 0.9700 ?
    C15B C16B . 1.531(4) ?
    C15B H15C . 0.9700 ?
    C15B H15D . 0.9700 ?
    C16B C26B . 1.544(3) ?
    C16B C17B . 1.561(3) ?
    C17B C18B . 1.532(4) ?
    C17B H17B . 0.9800 ?
    C18B C27B . 1.531(5) ?
    C18B C19B . 1.536(4) ?
    C18B H18B . 0.9800 ?
    C19B C20B . 1.497(5) ?
    C19B H19C . 0.9700 ?
    C19B H19D . 0.9700 ?
    C20B C21Y . 1.32(2) ?
    C20B C21B . 1.560(6) ?
    C20B H20C . 0.9700 ?
    C20B H20D . 0.9700 ?
    C20B H20E . 0.9606 ?
    C20B H20F . 0.9618 ?
    C21B C22B . 1.523(8) ?
    C21B H21C . 0.9700 ?
    C21B H21D . 0.9700 ?
    C22B C24B . 1.505(9) ?
    C22B C23B . 1.534(8) ?
    C22B H22B . 0.9800 ?
    C23B H23D . 0.9600 ?
    C23B H23E . 0.9600 ?
    C23B H23F . 0.9600 ?
    C24B H24D . 0.9600 ?
    C24B H24E . 0.9600 ?
    C24B H24F . 0.9600 ?
    C21Y C22Y . 1.55(4) ?
    C21Y H21E . 0.9700 ?
    C21Y H21F . 0.9700 ?
    C22Y C24Y . 1.52(4) ?
    C22Y C23Y . 1.62(3) ?
    C22Y H22C . 0.9800 ?
    C23Y H23G . 0.9600 ?
    C23Y H23H . 0.9600 ?
    C23Y H23I . 0.9600 ?
    C24Y H24G . 0.9600 ?
    C24Y H24H . 0.9600 ?
    C24Y H24I . 0.9600 ?
    C25B H25D . 0.9600 ?
    C25B H25E . 0.9600 ?
    C25B H25F . 0.9600 ?
    C26B H26D . 0.9600 ?
    C26B H26E . 0.9600 ?
    C26B H26F . 0.9600 ?
    C27B H27D . 0.9600 ?
    C27B H27E . 0.9600 ?
    C27B H27F . 0.9600 ?
    C30B C31B . 1.543(3) ?
    C30B C46B . 1.557(3) ?
    C30B H30C . 0.9700 ?
    C30B H30D . 0.9700 ?
    C31B C32B . 1.515(3) ?
    C31B H31C . 0.9700 ?
    C31B H31D . 0.9700 ?
    C32B C33B . 1.523(3) ?
    C32B C45B . 1.545(3) ?
    C32B H32B . 0.9800 ?
    C33B C42B . 1.541(3) ?
    C33B C34B . 1.542(3) ?
    C33B H33B . 0.9800 ?
    C34B C35B . 1.509(3) ?
    C34B H34C . 0.9700 ?
    C34B H34D . 0.9700 ?
    C35B C36B . 1.505(3) ?
    C36B C37B . 1.534(3) ?
    C36B C41B . 1.561(3) ?
    C36B H36B . 0.9800 ?
    C37B C38B . 1.510(3) ?
    C37B H37C . 0.9700 ?
    C37B H37D . 0.9700 ?
    C38B C39B . 1.511(3) ?
    C38B H38B . 0.9800 ?
    C39B C40B . 1.523(3) ?
    C39B H39C . 0.9700 ?
    C39B H39D . 0.9700 ?
    C40B C41B . 1.540(3) ?
    C40B H40C . 0.9700 ?
    C40B H40D . 0.9700 ?
    C41B C54B . 1.536(3) ?
    C41B C42B . 1.553(3) ?
    C42B C43B . 1.538(3) ?
    C42B H42B . 0.9800 ?
    C43B C44B . 1.528(3) ?
    C43B H43C . 0.9700 ?
    C43B H43D . 0.9700 ?
    C44B C45B . 1.536(3) ?
    C44B H44C . 0.9700 ?
    C44B H44D . 0.9700 ?
    C45B C55B . 1.541(3) ?
    C45B C46B . 1.548(3) ?
    C46B C47B . 1.542(3) ?
    C46B H46B . 0.9800 ?
    C47B C56B . 1.523(4) ?
    C47B C48B . 1.542(3) ?
    C47B H47B . 0.9800 ?
    C48B C49B . 1.526(4) ?
    C48B H48C . 0.9700 ?
    C48B H48D . 0.9700 ?
    C49B C50B . 1.512(4) ?
    C49B H49C . 0.9700 ?
    C49B H49D . 0.9700 ?
    C50B C51B . 1.534(4) ?
    C50B H50C . 0.9700 ?
    C50B H50D . 0.9700 ?
    C51B C53B . 1.524(6) ?
    C51B C52B . 1.524(5) ?
    C51B H51B . 0.9800 ?
    C52B H52D . 0.9600 ?
    C52B H52E . 0.9600 ?
    C52B H52F . 0.9600 ?
    C53B H53D . 0.9600 ?
    C53B H53E . 0.9600 ?
    C53B H53F . 0.9600 ?
    C54B H54D . 0.9600 ?
    C54B H54E . 0.9600 ?
    C54B H54F . 0.9600 ?
    C55B H55D . 0.9600 ?
    C55B H55E . 0.9600 ?
    C55B H55F . 0.9600 ?
    C56B H56D . 0.9600 ?
    C56B H56E . 0.9600 ?
    C56B H56F . 0.9600 ?
    C57B C58B . 1.519(5) ?
    C58B H58D . 0.9600 ?
    C58B H58E . 0.9600 ?
    C58B H58F . 0.9600 ?
    O2A C28A . 1.189(5) ?
    C28A C29A . 1.502(5) ?
    C29A H29A . 0.9600 ?
    C29A H29B . 0.9600 ?
    C29A H29C . 0.9600 ?
    O2B C28B . 1.205(6) ?
    C28B C29B . 1.503(8) ?
    C29B H29D . 0.9600 ?
    C29B H29E . 0.9600 ?
    C29B H29F . 0.9600 ?
    O2Y C28Y . 1.37(10) ?
    C28Y C29Y . 1.49(12) ?
    C29Y H29G . 0.9600 ?
    C29Y H29H . 0.9600 ?
    C29Y H29I . 0.9600 ?
    O2X C28X . 1.28(9) ?
    C28X C29X . 1.51(14) ?
    C29X H29J . 0.9600 ?
    C29X H29K . 0.9600 ?
    C29X H29L . 0.9600 ?
loop_
    _geom_angle_atom_site_label_1
    _geom_angle_atom_site_label_2
    _geom_angle_atom_site_label_3
    _geom_angle_site_symmetry_1
    _geom_angle_site_symmetry_3
    _geom_angle
    _geom_angle_publ_flag
    C28A O1A C9A . . 117.5(2) ?
    C28A O1A C28X . . 71(2) ?
    C9A O1A C28X . . 125(3) ?
    C57A O3A C38A . . 117.5(2) ?
    C6A N1A N2A . . 116.92(19) ?
    C35A N2A N1A . . 116.82(19) ?
    C2A C1A C17A . . 107.1(2) ?
    C2A C1A H1AA . . 110.3 ?
    C17A C1A H1AA . . 110.3 ?
    C2A C1A H1AB . . 110.3 ?
    C17A C1A H1AB . . 110.3 ?
    H1AA C1A H1AB . . 108.5 ?
    C3A C2A C1A . . 104.2(2) ?
    C3A C2A H2AA . . 110.9 ?
    C1A C2A H2AA . . 110.9 ?
    C3A C2A H2AB . . 110.9 ?
    C1A C2A H2AB . . 110.9 ?
    H2AA C2A H2AB . . 108.9 ?
    C4A C3A C2A . . 118.3(2) ?
    C4A C3A C16A . . 113.07(19) ?
    C2A C3A C16A . . 104.57(19) ?
    C4A C3A H3AA . . 106.8 ?
    C2A C3A H3AA . . 106.8 ?
    C16A C3A H3AA . . 106.8 ?
    C3A C4A C5A . . 112.24(18) ?
    C3A C4A C13A . . 109.61(18) ?
    C5A C4A C13A . . 110.62(18) ?
    C3A C4A H4AA . . 108.1 ?
    C5A C4A H4AA . . 108.1 ?
    C13A C4A H4AA . . 108.1 ?
    C6A C5A C4A . . 110.21(18) ?
    C6A C5A H5AA . . 109.6 ?
    C4A C5A H5AA . . 109.6 ?
    C6A C5A H5AB . . 109.6 ?
    C4A C5A H5AB . . 109.6 ?
    H5AA C5A H5AB . . 108.1 ?
    N1A C6A C5A . . 126.8(2) ?
    N1A C6A C7A . . 119.6(2) ?
    C5A C6A C7A . . 113.4(2) ?
    C6A C7A C8A . . 113.8(2) ?
    C6A C7A C12A . . 110.31(18) ?
    C8A C7A C12A . . 113.3(2) ?
    C6A C7A H7AA . . 106.3 ?
    C8A C7A H7AA . . 106.3 ?
    C12A C7A H7AA . . 106.3 ?
    C9A C8A C7A . . 110.5(2) ?
    C9A C8A H8AA . . 109.5 ?
    C7A C8A H8AA . . 109.5 ?
    C9A C8A H8AB . . 109.5 ?
    C7A C8A H8AB . . 109.5 ?
    H8AA C8A H8AB . . 108.1 ?
    O1A C9A C10A . . 110.2(2) ?
    O1A C9A C8A . . 106.1(2) ?
    C10A C9A C8A . . 112.6(2) ?
    O1A C9A H9AA . . 109.3 ?
    C10A C9A H9AA . . 109.3 ?
    C8A C9A H9AA . . 109.3 ?
    C9A C10A C11A . . 110.7(2) ?
    C9A C10A H10A . . 109.5 ?
    C11A C10A H10A . . 109.5 ?
    C9A C10A H10B . . 109.5 ?
    C11A C10A H10B . . 109.5 ?
    H10A C10A H10B . . 108.1 ?
    C10A C11A C12A . . 113.5(2) ?
    C10A C11A H11A . . 108.9 ?
    C12A C11A H11A . . 108.9 ?
    C10A C11A H11B . . 108.9 ?
    C12A C11A H11B . . 108.9 ?
    H11A C11A H11B . . 107.7 ?
    C25A C12A C11A . . 109.43(19) ?
    C25A C12A C13A . . 111.16(19) ?
    C11A C12A C13A . . 110.32(19) ?
    C25A C12A C7A . . 110.5(2) ?
    C11A C12A C7A . . 107.4(2) ?
    C13A C12A C7A . . 107.95(18) ?
    C14A C13A C4A . . 112.44(19) ?
    C14A C13A C12A . . 113.76(19) ?
    C4A C13A C12A . . 111.64(18) ?
    C14A C13A H13A . . 106.1 ?
    C4A C13A H13A . . 106.1 ?
    C12A C13A H13A . . 106.1 ?
    C13A C14A C15A . . 113.9(2) ?
    C13A C14A H14A . . 108.8 ?
    C15A C14A H14A . . 108.8 ?
    C13A C14A H14B . . 108.8 ?
    C15A C14A H14B . . 108.8 ?
    H14A C14A H14B . . 107.7 ?
    C16A C15A C14A . . 111.8(2) ?
    C16A C15A H15A . . 109.3 ?
    C14A C15A H15A . . 109.3 ?
    C16A C15A H15B . . 109.3 ?
    C14A C15A H15B . . 109.3 ?
    H15A C15A H15B . . 107.9 ?
    C3A C16A C15A . . 107.36(19) ?
    C3A C16A C26A . . 111.84(19) ?
    C15A C16A C26A . . 109.2(2) ?
    C3A C16A C17A . . 100.78(18) ?
    C15A C16A C17A . . 116.82(19) ?
    C26A C16A C17A . . 110.6(2) ?
    C16A C17A C18A . . 119.0(2) ?
    C16A C17A C1A . . 101.6(2) ?
    C18A C17A C1A . . 115.0(2) ?
    C16A C17A H17A . . 106.9 ?
    C18A C17A H17A . . 106.9 ?
    C1A C17A H17A . . 106.9 ?
    C19A C18A C27A . . 109.8(2) ?
    C19A C18A C17A . . 115.3(2) ?
    C27A C18A C17A . . 109.2(2) ?
    C19A C18A H18A . . 107.4 ?
    C27A C18A H18A . . 107.4 ?
    C17A C18A H18A . . 107.4 ?
    C18A C19A C20A . . 116.2(3) ?
    C18A C19A H19A . . 108.2 ?
    C20A C19A H19A . . 108.2 ?
    C18A C19A H19B . . 108.2 ?
    C20A C19A H19B . . 108.2 ?
    H19A C19A H19B . . 107.4 ?
    C21A C20A C19A . . 115.2(3) ?
    C21A C20A H20A . . 108.5 ?
    C19A C20A H20A . . 108.5 ?
    C21A C20A H20B . . 108.5 ?
    C19A C20A H20B . . 108.5 ?
    H20A C20A H20B . . 107.5 ?
    C20A C21A C22A . . 117.1(3) ?
    C20A C21A H21A . . 108.0 ?
    C22A C21A H21A . . 108.0 ?
    C20A C21A H21B . . 108.0 ?
    C22A C21A H21B . . 108.0 ?
    H21A C21A H21B . . 107.3 ?
    C24A C22A C23A . . 112.4(3) ?
    C24A C22A C21A . . 113.7(3) ?
    C23A C22A C21A . . 111.3(4) ?
    C24A C22A H22A . . 106.3 ?
    C23A C22A H22A . . 106.3 ?
    C21A C22A H22A . . 106.3 ?
    C22A C23A H23A . . 109.5 ?
    C22A C23A H23B . . 109.5 ?
    H23A C23A H23B . . 109.5 ?
    C22A C23A H23C . . 109.5 ?
    H23A C23A H23C . . 109.5 ?
    H23B C23A H23C . . 109.5 ?
    C22A C24A H24A . . 109.5 ?
    C22A C24A H24B . . 109.5 ?
    H24A C24A H24B . . 109.5 ?
    C22A C24A H24C . . 109.5 ?
    H24A C24A H24C . . 109.5 ?
    H24B C24A H24C . . 109.5 ?
    C12A C25A H25A . . 109.5 ?
    C12A C25A H25B . . 109.5 ?
    H25A C25A H25B . . 109.5 ?
    C12A C25A H25C . . 109.5 ?
    H25A C25A H25C . . 109.5 ?
    H25B C25A H25C . . 109.5 ?
    C16A C26A H26A . . 109.5 ?
    C16A C26A H26B . . 109.5 ?
    H26A C26A H26B . . 109.5 ?
    C16A C26A H26C . . 109.5 ?
    H26A C26A H26C . . 109.5 ?
    H26B C26A H26C . . 109.5 ?
    C18A C27A H27A . . 109.5 ?
    C18A C27A H27B . . 109.5 ?
    H27A C27A H27B . . 109.5 ?
    C18A C27A H27C . . 109.5 ?
    H27A C27A H27C . . 109.5 ?
    H27B C27A H27C . . 109.5 ?
    C31A C30A C46A . . 107.37(18) ?
    C31A C30A H30A . . 110.2 ?
    C46A C30A H30A . . 110.2 ?
    C31A C30A H30B . . 110.2 ?
    C46A C30A H30B . . 110.2 ?
    H30A C30A H30B . . 108.5 ?
    C32A C31A C30A . . 104.55(18) ?
    C32A C31A H31A . . 110.8 ?
    C30A C31A H31A . . 110.8 ?
    C32A C31A H31B . . 110.8 ?
    C30A C31A H31B . . 110.8 ?
    H31A C31A H31B . . 108.9 ?
    C33A C32A C31A . . 119.19(18) ?
    C33A C32A C45A . . 114.56(18) ?
    C31A C32A C45A . . 103.86(19) ?
    C33A C32A H32A . . 106.1 ?
    C31A C32A H32A . . 106.1 ?
    C45A C32A H32A . . 106.1 ?
    C32A C33A C42A . . 109.08(17) ?
    C32A C33A C34A . . 111.59(18) ?
    C42A C33A C34A . . 110.38(18) ?
    C32A C33A H33A . . 108.6 ?
    C42A C33A H33A . . 108.6 ?
    C34A C33A H33A . . 108.6 ?
    C35A C34A C33A . . 110.90(18) ?
    C35A C34A H34A . . 109.5 ?
    C33A C34A H34A . . 109.5 ?
    C35A C34A H34B . . 109.5 ?
    C33A C34A H34B . . 109.5 ?
    H34A C34A H34B . . 108.0 ?
    N2A C35A C34A . . 126.8(2) ?
    N2A C35A C36A . . 119.7(2) ?
    C34A C35A C36A . . 113.46(18) ?
    C35A C36A C37A . . 114.68(18) ?
    C35A C36A C41A . . 109.19(18) ?
    C37A C36A C41A . . 113.06(19) ?
    C35A C36A H36A . . 106.4 ?
    C37A C36A H36A . . 106.4 ?
    C41A C36A H36A . . 106.4 ?
    C38A C37A C36A . . 110.35(18) ?
    C38A C37A H37A . . 109.6 ?
    C36A C37A H37A . . 109.6 ?
    C38A C37A H37B . . 109.6 ?
    C36A C37A H37B . . 109.6 ?
    H37A C37A H37B . . 108.1 ?
    O3A C38A C39A . . 106.15(19) ?
    O3A C38A C37A . . 111.14(18) ?
    C39A C38A C37A . . 110.9(2) ?
    O3A C38A H38A . . 109.5 ?
    C39A C38A H38A . . 109.5 ?
    C37A C38A H38A . . 109.5 ?
    C38A C39A C40A . . 110.9(2) ?
    C38A C39A H39A . . 109.5 ?
    C40A C39A H39A . . 109.5 ?
    C38A C39A H39B . . 109.5 ?
    C40A C39A H39B . . 109.5 ?
    H39A C39A H39B . . 108.1 ?
    C39A C40A C41A . . 113.91(19) ?
    C39A C40A H40A . . 108.8 ?
    C41A C40A H40A . . 108.8 ?
    C39A C40A H40B . . 108.8 ?
    C41A C40A H40B . . 108.8 ?
    H40A C40A H40B . . 107.7 ?
    C54A C41A C42A . . 111.33(19) ?
    C54A C41A C40A . . 110.47(19) ?
    C42A C41A C40A . . 109.55(18) ?
    C54A C41A C36A . . 110.86(18) ?
    C42A C41A C36A . . 106.64(18) ?
    C40A C41A C36A . . 107.87(19) ?
    C33A C42A C43A . . 111.88(19) ?
    C33A C42A C41A . . 112.73(17) ?
    C43A C42A C41A . . 113.24(18) ?
    C33A C42A H42A . . 106.1 ?
    C43A C42A H42A . . 106.1 ?
    C41A C42A H42A . . 106.1 ?
    C44A C43A C42A . . 112.90(19) ?
    C44A C43A H43A . . 109.0 ?
    C42A C43A H43A . . 109.0 ?
    C44A C43A H43B . . 109.0 ?
    C42A C43A H43B . . 109.0 ?
    H43A C43A H43B . . 107.8 ?
    C45A C44A C43A . . 111.37(19) ?
    C45A C44A H44A . . 109.4 ?
    C43A C44A H44A . . 109.4 ?
    C45A C44A H44B . . 109.4 ?
    C43A C44A H44B . . 109.4 ?
    H44A C44A H44B . . 108.0 ?
    C44A C45A C55A . . 110.2(2) ?
    C44A C45A C32A . . 106.81(18) ?
    C55A C45A C32A . . 112.24(19) ?
    C44A C45A C46A . . 116.42(19) ?
    C55A C45A C46A . . 110.54(19) ?
    C32A C45A C46A . . 100.26(17) ?
    C47A C46A C30A . . 115.31(19) ?
    C47A C46A C45A . . 118.04(19) ?
    C30A C46A C45A . . 101.88(17) ?
    C47A C46A H46A . . 107.0 ?
    C30A C46A H46A . . 107.0 ?
    C45A C46A H46A . . 107.0 ?
    C56A C47A C48A . . 109.9(2) ?
    C56A C47A C46A . . 110.9(2) ?
    C48A C47A C46A . . 113.0(2) ?
    C56A C47A H47A . . 107.6 ?
    C48A C47A H47A . . 107.6 ?
    C46A C47A H47A . . 107.6 ?
    C49A C48A C47A . . 114.0(2) ?
    C49A C48A H48A . . 108.8 ?
    C47A C48A H48A . . 108.8 ?
    C49A C48A H48B . . 108.8 ?
    C47A C48A H48B . . 108.8 ?
    H48A C48A H48B . . 107.6 ?
    C48A C49A C50A . . 113.6(2) ?
    C48A C49A H49A . . 108.8 ?
    C50A C49A H49A . . 108.8 ?
    C48A C49A H49B . . 108.8 ?
    C50A C49A H49B . . 108.8 ?
    H49A C49A H49B . . 107.7 ?
    C49A C50A C51A . . 115.4(2) ?
    C49A C50A H50A . . 108.4 ?
    C51A C50A H50A . . 108.4 ?
    C49A C50A H50B . . 108.4 ?
    C51A C50A H50B . . 108.4 ?
    H50A C50A H50B . . 107.5 ?
    C52A C51A C53A . . 110.2(3) ?
    C52A C51A C50A . . 110.5(3) ?
    C53A C51A C50A . . 112.3(2) ?
    C52A C51A H51A . . 107.9 ?
    C53A C51A H51A . . 107.9 ?
    C50A C51A H51A . . 107.9 ?
    C51A C52A H52A . . 109.5 ?
    C51A C52A H52B . . 109.5 ?
    H52A C52A H52B . . 109.5 ?
    C51A C52A H52C . . 109.5 ?
    H52A C52A H52C . . 109.5 ?
    H52B C52A H52C . . 109.5 ?
    C51A C53A H53A . . 109.5 ?
    C51A C53A H53B . . 109.5 ?
    H53A C53A H53B . . 109.5 ?
    C51A C53A H53C . . 109.5 ?
    H53A C53A H53C . . 109.5 ?
    H53B C53A H53C . . 109.5 ?
    C41A C54A H54A . . 109.5 ?
    C41A C54A H54B . . 109.5 ?
    H54A C54A H54B . . 109.5 ?
    C41A C54A H54C . . 109.5 ?
    H54A C54A H54C . . 109.5 ?
    H54B C54A H54C . . 109.5 ?
    C45A C55A H55A . . 109.5 ?
    C45A C55A H55B . . 109.5 ?
    H55A C55A H55B . . 109.5 ?
    C45A C55A H55C . . 109.5 ?
    H55A C55A H55C . . 109.5 ?
    H55B C55A H55C . . 109.5 ?
    C47A C56A H56A . . 109.5 ?
    C47A C56A H56B . . 109.5 ?
    H56A C56A H56B . . 109.5 ?
    C47A C56A H56C . . 109.5 ?
    H56A C56A H56C . . 109.5 ?
    H56B C56A H56C . . 109.5 ?
    O4A C57A O3A . . 123.8(3) ?
    O4A C57A C58A . . 124.7(3) ?
    O3A C57A C58A . . 111.4(3) ?
    C57A C58A H58A . . 109.5 ?
    C57A C58A H58B . . 109.5 ?
    H58A C58A H58B . . 109.5 ?
    C57A C58A H58C . . 109.5 ?
    H58A C58A H58C . . 109.5 ?
    H58B C58A H58C . . 109.5 ?
    C28Y O1B C28B . . 73(4) ?
    C28Y O1B C9B . . 146(4) ?
    C28B O1B C9B . . 115.5(3) ?
    C57B O3B C38B . . 116.3(2) ?
    C6B N1B N2B . . 116.87(19) ?
    C35B N2B N1B . . 116.93(18) ?
    C2B C1B C17B . . 107.2(2) ?
    C2B C1B H1BA . . 110.3 ?
    C17B C1B H1BA . . 110.3 ?
    C2B C1B H1BB . . 110.3 ?
    C17B C1B H1BB . . 110.3 ?
    H1BA C1B H1BB . . 108.5 ?
    C3B C2B C1B . . 103.6(2) ?
    C3B C2B H2BA . . 111.0 ?
    C1B C2B H2BA . . 111.0 ?
    C3B C2B H2BB . . 111.0 ?
    C1B C2B H2BB . . 111.0 ?
    H2BA C2B H2BB . . 109.0 ?
    C2B C3B C4B . . 119.19(19) ?
    C2B C3B C16B . . 104.5(2) ?
    C4B C3B C16B . . 114.08(19) ?
    C2B C3B H3BA . . 106.0 ?
    C4B C3B H3BA . . 106.0 ?
    C16B C3B H3BA . . 106.0 ?
    C3B C4B C5B . . 111.71(19) ?
    C3B C4B C13B . . 108.93(18) ?
    C5B C4B C13B . . 111.34(19) ?
    C3B C4B H4BA . . 108.3 ?
    C5B C4B H4BA . . 108.3 ?
    C13B C4B H4BA . . 108.3 ?
    C6B C5B C4B . . 109.80(18) ?
    C6B C5B H5BA . . 109.7 ?
    C4B C5B H5BA . . 109.7 ?
    C6B C5B H5BB . . 109.7 ?
    C4B C5B H5BB . . 109.7 ?
    H5BA C5B H5BB . . 108.2 ?
    N1B C6B C7B . . 119.5(2) ?
    N1B C6B C5B . . 126.4(2) ?
    C7B C6B C5B . . 113.95(18) ?
    C6B C7B C8B . . 114.01(19) ?
    C6B C7B C12B . . 110.35(18) ?
    C8B C7B C12B . . 113.2(2) ?
    C6B C7B H7BA . . 106.2 ?
    C8B C7B H7BA . . 106.2 ?
    C12B C7B H7BA . . 106.2 ?
    C9B C8B C7B . . 109.8(2) ?
    C9B C8B H8BA . . 109.7 ?
    C7B C8B H8BA . . 109.7 ?
    C9B C8B H8BB . . 109.7 ?
    C7B C8B H8BB . . 109.7 ?
    H8BA C8B H8BB . . 108.2 ?
    O1B C9B C10B . . 109.3(2) ?
    O1B C9B C8B . . 107.0(2) ?
    C10B C9B C8B . . 112.8(2) ?
    O1B C9B H9BA . . 109.2 ?
    C10B C9B H9BA . . 109.2 ?
    C8B C9B H9BA . . 109.2 ?
    C9B C10B C11B . . 110.7(2) ?
    C9B C10B H10C . . 109.5 ?
    C11B C10B H10C . . 109.5 ?
    C9B C10B H10D . . 109.5 ?
    C11B C10B H10D . . 109.5 ?
    H10C C10B H10D . . 108.1 ?
    C10B C11B C12B . . 113.3(2) ?
    C10B C11B H11C . . 108.9 ?
    C12B C11B H11C . . 108.9 ?
    C10B C11B H11D . . 108.9 ?
    C12B C11B H11D . . 108.9 ?
    H11C C11B H11D . . 107.7 ?
    C25B C12B C11B . . 109.67(19) ?
    C25B C12B C13B . . 110.78(19) ?
    C11B C12B C13B . . 110.32(18) ?
    C25B C12B C7B . . 110.93(18) ?
    C11B C12B C7B . . 107.08(18) ?
    C13B C12B C7B . . 107.99(18) ?
    C14B C13B C4B . . 110.38(19) ?
    C14B C13B C12B . . 113.75(19) ?
    C4B C13B C12B . . 113.08(17) ?
    C14B C13B H13B . . 106.3 ?
    C4B C13B H13B . . 106.3 ?
    C12B C13B H13B . . 106.3 ?
    C13B C14B C15B . . 113.7(2) ?
    C13B C14B H14C . . 108.8 ?
    C15B C14B H14C . . 108.8 ?
    C13B C14B H14D . . 108.8 ?
    C15B C14B H14D . . 108.8 ?
    H14C C14B H14D . . 107.7 ?
    C16B C15B C14B . . 111.5(2) ?
    C16B C15B H15C . . 109.3 ?
    C14B C15B H15C . . 109.3 ?
    C16B C15B H15D . . 109.3 ?
    C14B C15B H15D . . 109.3 ?
    H15C C15B H15D . . 108.0 ?
    C15B C16B C3B . . 107.10(19) ?
    C15B C16B C26B . . 110.8(2) ?
    C3B C16B C26B . . 111.9(2) ?
    C15B C16B C17B . . 116.53(19) ?
    C3B C16B C17B . . 99.69(19) ?
    C26B C16B C17B . . 110.4(2) ?
    C18B C17B C1B . . 111.2(2) ?
    C18B C17B C16B . . 119.9(2) ?
    C1B C17B C16B . . 103.62(19) ?
    C18B C17B H17B . . 107.2 ?
    C1B C17B H17B . . 107.2 ?
    C16B C17B H17B . . 107.2 ?
    C27B C18B C17B . . 113.5(3) ?
    C27B C18B C19B . . 110.1(3) ?
    C17B C18B C19B . . 110.1(3) ?
    C27B C18B H18B . . 107.6 ?
    C17B C18B H18B . . 107.6 ?
    C19B C18B H18B . . 107.6 ?
    C20B C19B C18B . . 116.9(3) ?
    C20B C19B H19C . . 108.1 ?
    C18B C19B H19C . . 108.1 ?
    C20B C19B H19D . . 108.1 ?
    C18B C19B H19D . . 108.1 ?
    H19C C19B H19D . . 107.3 ?
    C21Y C20B C19B . . 131.8(11) ?
    C19B C20B C21B . . 112.0(4) ?
    C21Y C20B H20C . . 113.0 ?
    C19B C20B H20C . . 109.2 ?
    C21B C20B H20C . . 109.2 ?
    C21Y C20B H20D . . 78.8 ?
    C19B C20B H20D . . 109.2 ?
    C21B C20B H20D . . 109.2 ?
    H20C C20B H20D . . 107.9 ?
    C21Y C20B H20E . . 104.2 ?
    C19B C20B H20E . . 105.4 ?
    C21B C20B H20E . . 90.5 ?
    H20D C20B H20E . . 129.0 ?
    C21Y C20B H20F . . 103.3 ?
    C19B C20B H20F . . 104.2 ?
    C21B C20B H20F . . 134.6 ?
    H20C C20B H20F . . 82.4 ?
    H20E C20B H20F . . 105.6 ?
    C22B C21B C20B . . 114.3(4) ?
    C22B C21B H21C . . 108.7 ?
    C20B C21B H21C . . 108.7 ?
    C22B C21B H21D . . 108.7 ?
    C20B C21B H21D . . 108.7 ?
    H21C C21B H21D . . 107.6 ?
    C24B C22B C21B . . 112.8(5) ?
    C24B C22B C23B . . 111.0(6) ?
    C21B C22B C23B . . 110.5(5) ?
    C24B C22B H22B . . 107.5 ?
    C21B C22B H22B . . 107.5 ?
    C23B C22B H22B . . 107.5 ?
    C20B C21Y C22Y . . 99.4(17) ?
    C20B C21Y H21E . . 111.9 ?
    C22Y C21Y H21E . . 111.9 ?
    C20B C21Y H21F . . 111.9 ?
    C22Y C21Y H21F . . 111.9 ?
    H21E C21Y H21F . . 109.6 ?
    C24Y C22Y C21Y . . 118(2) ?
    C24Y C22Y C23Y . . 105(2) ?
    C21Y C22Y C23Y . . 107(2) ?
    C24Y C22Y H22C . . 109.0 ?
    C21Y C22Y H22C . . 109.0 ?
    C23Y C22Y H22C . . 109.0 ?
    C22Y C23Y H23G . . 109.5 ?
    C22Y C23Y H23H . . 109.5 ?
    H23G C23Y H23H . . 109.5 ?
    C22Y C23Y H23I . . 109.5 ?
    H23G C23Y H23I . . 109.5 ?
    H23H C23Y H23I . . 109.5 ?
    C22Y C24Y H24G . . 109.5 ?
    C22Y C24Y H24H . . 109.5 ?
    H24G C24Y H24H . . 109.5 ?
    C22Y C24Y H24I . . 109.5 ?
    H24G C24Y H24I . . 109.5 ?
    H24H C24Y H24I . . 109.5 ?
    C12B C25B H25D . . 109.5 ?
    C12B C25B H25E . . 109.5 ?
    H25D C25B H25E . . 109.5 ?
    C12B C25B H25F . . 109.5 ?
    H25D C25B H25F . . 109.5 ?
    H25E C25B H25F . . 109.5 ?
    C16B C26B H26D . . 109.5 ?
    C16B C26B H26E . . 109.5 ?
    H26D C26B H26E . . 109.5 ?
    C16B C26B H26F . . 109.5 ?
    H26D C26B H26F . . 109.5 ?
    H26E C26B H26F . . 109.5 ?
    C18B C27B H27D . . 109.5 ?
    C18B C27B H27E . . 109.5 ?
    H27D C27B H27E . . 109.5 ?
    C18B C27B H27F . . 109.5 ?
    H27D C27B H27F . . 109.5 ?
    H27E C27B H27F . . 109.5 ?
    C31B C30B C46B . . 106.63(19) ?
    C31B C30B H30C . . 110.4 ?
    C46B C30B H30C . . 110.4 ?
    C31B C30B H30D . . 110.4 ?
    C46B C30B H30D . . 110.4 ?
    H30C C30B H30D . . 108.6 ?
    C32B C31B C30B . . 103.47(18) ?
    C32B C31B H31C . . 111.1 ?
    C30B C31B H31C . . 111.1 ?
    C32B C31B H31D . . 111.1 ?
    C30B C31B H31D . . 111.1 ?
    H31C C31B H31D . . 109.0 ?
    C31B C32B C33B . . 119.27(18) ?
    C31B C32B C45B . . 103.55(17) ?
    C33B C32B C45B . . 115.26(18) ?
    C31B C32B H32B . . 105.9 ?
    C33B C32B H32B . . 105.9 ?
    C45B C32B H32B . . 105.9 ?
    C32B C33B C42B . . 109.26(16) ?
    C32B C33B C34B . . 110.31(18) ?
    C42B C33B C34B . . 111.13(16) ?
    C32B C33B H33B . . 108.7 ?
    C42B C33B H33B . . 108.7 ?
    C34B C33B H33B . . 108.7 ?
    C35B C34B C33B . . 111.63(17) ?
    C35B C34B H34C . . 109.3 ?
    C33B C34B H34C . . 109.3 ?
    C35B C34B H34D . . 109.3 ?
    C33B C34B H34D . . 109.3 ?
    H34C C34B H34D . . 108.0 ?
    N2B C35B C36B . . 119.12(19) ?
    N2B C35B C34B . . 126.4(2) ?
    C36B C35B C34B . . 114.45(17) ?
    C35B C36B C37B . . 113.89(17) ?
    C35B C36B C41B . . 110.79(17) ?
    C37B C36B C41B . . 113.40(18) ?
    C35B C36B H36B . . 106.0 ?
    C37B C36B H36B . . 106.0 ?
    C41B C36B H36B . . 106.0 ?
    C38B C37B C36B . . 109.11(18) ?
    C38B C37B H37C . . 109.9 ?
    C36B C37B H37C . . 109.9 ?
    C38B C37B H37D . . 109.9 ?
    C36B C37B H37D . . 109.9 ?
    H37C C37B H37D . . 108.3 ?
    O3B C38B C37B . . 107.27(18) ?
    O3B C38B C39B . . 109.2(2) ?
    C37B C38B C39B . . 111.78(19) ?
    O3B C38B H38B . . 109.5 ?
    C37B C38B H38B . . 109.5 ?
    C39B C38B H38B . . 109.5 ?
    C38B C39B C40B . . 110.9(2) ?
    C38B C39B H39C . . 109.5 ?
    C40B C39B H39C . . 109.5 ?
    C38B C39B H39D . . 109.5 ?
    C40B C39B H39D . . 109.5 ?
    H39C C39B H39D . . 108.0 ?
    C39B C40B C41B . . 113.63(18) ?
    C39B C40B H40C . . 108.8 ?
    C41B C40B H40C . . 108.8 ?
    C39B C40B H40D . . 108.8 ?
    C41B C40B H40D . . 108.8 ?
    H40C C40B H40D . . 107.7 ?
    C54B C41B C40B . . 110.33(18) ?
    C54B C41B C42B . . 111.10(17) ?
    C40B C41B C42B . . 109.93(17) ?
    C54B C41B C36B . . 110.69(17) ?
    C40B C41B C36B . . 107.33(17) ?
    C42B C41B C36B . . 107.35(17) ?
    C43B C42B C33B . . 110.75(17) ?
    C43B C42B C41B . . 114.82(18) ?
    C33B C42B C41B . . 112.32(16) ?
    C43B C42B H42B . . 106.1 ?
    C33B C42B H42B . . 106.1 ?
    C41B C42B H42B . . 106.1 ?
    C44B C43B C42B . . 113.32(19) ?
    C44B C43B H43C . . 108.9 ?
    C42B C43B H43C . . 108.9 ?
    C44B C43B H43D . . 108.9 ?
    C42B C43B H43D . . 108.9 ?
    H43C C43B H43D . . 107.7 ?
    C43B C44B C45B . . 112.10(18) ?
    C43B C44B H44C . . 109.2 ?
    C45B C44B H44C . . 109.2 ?
    C43B C44B H44D . . 109.2 ?
    C45B C44B H44D . . 109.2 ?
    H44C C44B H44D . . 107.9 ?
    C44B C45B C55B . . 110.22(19) ?
    C44B C45B C32B . . 106.96(17) ?
    C55B C45B C32B . . 112.07(17) ?
    C44B C45B C46B . . 116.76(17) ?
    C55B C45B C46B . . 110.63(18) ?
    C32B C45B C46B . . 99.75(17) ?
    C47B C46B C45B . . 120.42(19) ?
    C47B C46B C30B . . 110.61(19) ?
    C45B C46B C30B . . 103.67(17) ?
    C47B C46B H46B . . 107.1 ?
    C45B C46B H46B . . 107.1 ?
    C30B C46B H46B . . 107.1 ?
    C56B C47B C46B . . 113.6(2) ?
    C56B C47B C48B . . 110.47(19) ?
    C46B C47B C48B . . 110.15(19) ?
    C56B C47B H47B . . 107.5 ?
    C46B C47B H47B . . 107.5 ?
    C48B C47B H47B . . 107.5 ?
    C49B C48B C47B . . 114.1(2) ?
    C49B C48B H48C . . 108.7 ?
    C47B C48B H48C . . 108.7 ?
    C49B C48B H48D . . 108.7 ?
    C47B C48B H48D . . 108.7 ?
    H48C C48B H48D . . 107.6 ?
    C50B C49B C48B . . 113.9(2) ?
    C50B C49B H49C . . 108.8 ?
    C48B C49B H49C . . 108.8 ?
    C50B C49B H49D . . 108.8 ?
    C48B C49B H49D . . 108.8 ?
    H49C C49B H49D . . 107.7 ?
    C49B C50B C51B . . 113.2(3) ?
    C49B C50B H50C . . 108.9 ?
    C51B C50B H50C . . 108.9 ?
    C49B C50B H50D . . 108.9 ?
    C51B C50B H50D . . 108.9 ?
    H50C C50B H50D . . 107.7 ?
    C53B C51B C52B . . 111.1(3) ?
    C53B C51B C50B . . 111.8(3) ?
    C52B C51B C50B . . 110.7(3) ?
    C53B C51B H51B . . 107.7 ?
    C52B C51B H51B . . 107.7 ?
    C50B C51B H51B . . 107.7 ?
    C51B C52B H52D . . 109.5 ?
    C51B C52B H52E . . 109.5 ?
    H52D C52B H52E . . 109.5 ?
    C51B C52B H52F . . 109.5 ?
    H52D C52B H52F . . 109.5 ?
    H52E C52B H52F . . 109.5 ?
    C51B C53B H53D . . 109.5 ?
    C51B C53B H53E . . 109.5 ?
    H53D C53B H53E . . 109.5 ?
    C51B C53B H53F . . 109.5 ?
    H53D C53B H53F . . 109.5 ?
    H53E C53B H53F . . 109.5 ?
    C41B C54B H54D . . 109.5 ?
    C41B C54B H54E . . 109.5 ?
    H54D C54B H54E . . 109.5 ?
    C41B C54B H54F . . 109.5 ?
    H54D C54B H54F . . 109.5 ?
    H54E C54B H54F . . 109.5 ?
    C45B C55B H55D . . 109.5 ?
    C45B C55B H55E . . 109.5 ?
    H55D C55B H55E . . 109.5 ?
    C45B C55B H55F . . 109.5 ?
    H55D C55B H55F . . 109.5 ?
    H55E C55B H55F . . 109.5 ?
    C47B C56B H56D . . 109.5 ?
    C47B C56B H56E . . 109.5 ?
    H56D C56B H56E . . 109.5 ?
    C47B C56B H56F . . 109.5 ?
    H56D C56B H56F . . 109.5 ?
    H56E C56B H56F . . 109.5 ?
    O4B C57B O3B . . 123.7(3) ?
    O4B C57B C58B . . 127.0(3) ?
    O3B C57B C58B . . 109.2(3) ?
    C57B C58B H58D . . 109.5 ?
    C57B C58B H58E . . 109.5 ?
    H58D C58B H58E . . 109.5 ?
    C57B C58B H58F . . 109.5 ?
    H58D C58B H58F . . 109.5 ?
    H58E C58B H58F . . 109.5 ?
    O2A C28A O1A . . 124.6(3) ?
    O2A C28A C29A . . 125.1(3) ?
    O1A C28A C29A . . 110.3(3) ?
    O2B C28B O1B . . 125.1(4) ?
    O2B C28B C29B . . 126.8(5) ?
    O1B C28B C29B . . 108.0(5) ?
    O1B C28Y O2Y . . 102(7) ?
    O1B C28Y C29Y . . 129(8) ?
    O2Y C28Y C29Y . . 121(7) ?
    C28Y C29Y H29G . . 109.5 ?
    C28Y C29Y H29H . . 109.5 ?
    H29G C29Y H29H . . 109.5 ?
    C28Y C29Y H29I . . 109.5 ?
    H29G C29Y H29I . . 109.5 ?
    H29H C29Y H29I . . 109.5 ?
    O2X C28X C29X . . 149(7) ?
    O2X C28X O1A . . 110(6) ?
    C29X C28X O1A . . 96(6) ?
    C28X C29X H29J . . 109.5 ?
    C28X C29X H29K . . 109.5 ?
    H29J C29X H29K . . 109.5 ?
    C28X C29X H29L . . 109.5 ?
    H29J C29X H29L . . 109.5 ?
    H29K C29X H29L . . 109.5 ?
loop_
    _geom_torsion_atom_site_label_1
    _geom_torsion_atom_site_label_2
    _geom_torsion_atom_site_label_3
    _geom_torsion_atom_site_label_4
    _geom_torsion_site_symmetry_1
    _geom_torsion_site_symmetry_2
    _geom_torsion_site_symmetry_3
    _geom_torsion_site_symmetry_4
    _geom_torsion
    _geom_torsion_publ_flag
    C6A N1A N2A C35A . . . . 120.8(2) ?
    C17A C1A C2A C3A . . . . -0.5(3) ?
    C1A C2A C3A C4A . . . . -154.3(2) ?
    C1A C2A C3A C16A . . . . -27.5(3) ?
    C2A C3A C4A C5A . . . . -54.8(3) ?
    C16A C3A C4A C5A . . . . -177.44(17) ?
    C2A C3A C4A C13A . . . . -178.1(2) ?
    C16A C3A C4A C13A . . . . 59.2(2) ?
    C3A C4A C5A C6A . . . . -176.92(17) ?
    C13A C4A C5A C6A . . . . -54.2(2) ?
    N2A N1A C6A C5A . . . . -7.9(3) ?
    N2A N1A C6A C7A . . . . 178.26(19) ?
    C4A C5A C6A N1A . . . . -117.2(2) ?
    C4A C5A C6A C7A . . . . 57.0(2) ?
    N1A C6A C7A C8A . . . . -13.5(3) ?
    C5A C6A C7A C8A . . . . 171.93(19) ?
    N1A C6A C7A C12A . . . . 115.2(2) ?
    C5A C6A C7A C12A . . . . -59.4(2) ?
    C6A C7A C8A C9A . . . . -177.0(2) ?
    C12A C7A C8A C9A . . . . 55.8(3) ?
    C28A O1A C9A C10A . . . . 92.2(3) ?
    C28X O1A C9A C10A . . . . 178(2) ?
    C28A O1A C9A C8A . . . . -145.6(3) ?
    C28X O1A C9A C8A . . . . -60(2) ?
    C7A C8A C9A O1A . . . . -175.9(2) ?
    C7A C8A C9A C10A . . . . -55.2(3) ?
    O1A C9A C10A C11A . . . . 173.1(2) ?
    C8A C9A C10A C11A . . . . 54.9(3) ?
    C9A C10A C11A C12A . . . . -55.9(3) ?
    C10A C11A C12A C25A . . . . -65.6(3) ?
    C10A C11A C12A C13A . . . . 171.8(2) ?
    C10A C11A C12A C7A . . . . 54.4(3) ?
    C6A C7A C12A C25A . . . . -64.3(2) ?
    C8A C7A C12A C25A . . . . 64.6(2) ?
    C6A C7A C12A C11A . . . . 176.39(17) ?
    C8A C7A C12A C11A . . . . -54.7(2) ?
    C6A C7A C12A C13A . . . . 57.5(2) ?
    C8A C7A C12A C13A . . . . -173.61(17) ?
    C3A C4A C13A C14A . . . . -50.2(2) ?
    C5A C4A C13A C14A . . . . -174.51(19) ?
    C3A C4A C13A C12A . . . . -179.48(17) ?
    C5A C4A C13A C12A . . . . 56.2(2) ?
    C25A C12A C13A C14A . . . . -64.2(3) ?
    C11A C12A C13A C14A . . . . 57.4(3) ?
    C7A C12A C13A C14A . . . . 174.39(18) ?
    C25A C12A C13A C4A . . . . 64.3(3) ?
    C11A C12A C13A C4A . . . . -174.07(19) ?
    C7A C12A C13A C4A . . . . -57.0(2) ?
    C4A C13A C14A C15A . . . . 47.9(3) ?
    C12A C13A C14A C15A . . . . 176.03(18) ?
    C13A C14A C15A C16A . . . . -51.8(3) ?
    C4A C3A C16A C15A . . . . -62.3(2) ?
    C2A C3A C16A C15A . . . . 167.76(19) ?
    C4A C3A C16A C26A . . . . 57.5(3) ?
    C2A C3A C16A C26A . . . . -72.5(3) ?
    C4A C3A C16A C17A . . . . 175.00(17) ?
    C2A C3A C16A C17A . . . . 45.0(2) ?
    C14A C15A C16A C3A . . . . 56.5(2) ?
    C14A C15A C16A C26A . . . . -64.9(3) ?
    C14A C15A C16A C17A . . . . 168.7(2) ?
    C3A C16A C17A C18A . . . . -171.1(2) ?
    C15A C16A C17A C18A . . . . 73.0(3) ?
    C26A C16A C17A C18A . . . . -52.7(3) ?
    C3A C16A C17A C1A . . . . -43.8(2) ?
    C15A C16A C17A C1A . . . . -159.7(2) ?
    C26A C16A C17A C1A . . . . 74.6(2) ?
    C2A C1A C17A C16A . . . . 27.7(3) ?
    C2A C1A C17A C18A . . . . 157.6(2) ?
    C16A C17A C18A C19A . . . . 152.6(2) ?
    C1A C17A C18A C19A . . . . 31.9(3) ?
    C16A C17A C18A C27A . . . . -83.4(3) ?
    C1A C17A C18A C27A . . . . 155.9(3) ?
    C27A C18A C19A C20A . . . . 56.7(4) ?
    C17A C18A C19A C20A . . . . -179.6(2) ?
    C18A C19A C20A C21A . . . . 160.4(3) ?
    C19A C20A C21A C22A . . . . -177.9(3) ?
    C20A C21A C22A C24A . . . . -65.4(5) ?
    C20A C21A C22A C23A . . . . 166.4(4) ?
    C46A C30A C31A C32A . . . . 4.2(3) ?
    C30A C31A C32A C33A . . . . -160.3(2) ?
    C30A C31A C32A C45A . . . . -31.4(2) ?
    C31A C32A C33A C42A . . . . -178.1(2) ?
    C45A C32A C33A C42A . . . . 58.1(2) ?
    C31A C32A C33A C34A . . . . -55.9(3) ?
    C45A C32A C33A C34A . . . . -179.72(18) ?
    C32A C33A C34A C35A . . . . -172.98(19) ?
    C42A C33A C34A C35A . . . . -51.5(2) ?
    N1A N2A C35A C34A . . . . -6.1(3) ?
    N1A N2A C35A C36A . . . . 176.93(19) ?
    C33A C34A C35A N2A . . . . -121.9(2) ?
    C33A C34A C35A C36A . . . . 55.2(3) ?
    N2A C35A C36A C37A . . . . -10.7(3) ?
    C34A C35A C36A C37A . . . . 171.9(2) ?
    N2A C35A C36A C41A . . . . 117.3(2) ?
    C34A C35A C36A C41A . . . . -60.0(3) ?
    C35A C36A C37A C38A . . . . -176.3(2) ?
    C41A C36A C37A C38A . . . . 57.6(3) ?
    C57A O3A C38A C39A . . . . 146.1(2) ?
    C57A O3A C38A C37A . . . . -93.3(2) ?
    C36A C37A C38A O3A . . . . -175.6(2) ?
    C36A C37A C38A C39A . . . . -57.8(3) ?
    O3A C38A C39A C40A . . . . 177.23(19) ?
    C37A C38A C39A C40A . . . . 56.4(3) ?
    C38A C39A C40A C41A . . . . -55.5(3) ?
    C39A C40A C41A C54A . . . . -68.7(3) ?
    C39A C40A C41A C42A . . . . 168.3(2) ?
    C39A C40A C41A C36A . . . . 52.6(3) ?
    C35A C36A C41A C54A . . . . -61.7(2) ?
    C37A C36A C41A C54A . . . . 67.3(2) ?
    C35A C36A C41A C42A . . . . 59.7(2) ?
    C37A C36A C41A C42A . . . . -171.36(18) ?
    C35A C36A C41A C40A . . . . 177.28(19) ?
    C37A C36A C41A C40A . . . . -53.8(2) ?
    C32A C33A C42A C43A . . . . -51.7(3) ?
    C34A C33A C42A C43A . . . . -174.69(19) ?
    C32A C33A C42A C41A . . . . 179.27(19) ?
    C34A C33A C42A C41A . . . . 56.3(3) ?
    C54A C41A C42A C33A . . . . 61.2(2) ?
    C40A C41A C42A C33A . . . . -176.37(19) ?
    C36A C41A C42A C33A . . . . -59.9(2) ?
    C54A C41A C42A C43A . . . . -67.1(2) ?
    C40A C41A C42A C43A . . . . 55.4(3) ?
    C36A C41A C42A C43A . . . . 171.84(19) ?
    C33A C42A C43A C44A . . . . 52.2(3) ?
    C41A C42A C43A C44A . . . . -179.1(2) ?
    C42A C43A C44A C45A . . . . -55.4(3) ?
    C43A C44A C45A C55A . . . . -65.7(3) ?
    C43A C44A C45A C32A . . . . 56.5(3) ?
    C43A C44A C45A C46A . . . . 167.5(2) ?
    C33A C32A C45A C44A . . . . -60.2(2) ?
    C31A C32A C45A C44A . . . . 168.09(19) ?
    C33A C32A C45A C55A . . . . 60.6(2) ?
    C31A C32A C45A C55A . . . . -71.1(2) ?
    C33A C32A C45A C46A . . . . 177.97(18) ?
    C31A C32A C45A C46A . . . . 46.3(2) ?
    C31A C30A C46A C47A . . . . 153.2(2) ?
    C31A C30A C46A C45A . . . . 24.1(2) ?
    C44A C45A C46A C47A . . . . 75.6(3) ?
    C55A C45A C46A C47A . . . . -51.1(3) ?
    C32A C45A C46A C47A . . . . -169.67(19) ?
    C44A C45A C46A C30A . . . . -157.0(2) ?
    C55A C45A C46A C30A . . . . 76.3(2) ?
    C32A C45A C46A C30A . . . . -42.3(2) ?
    C30A C46A C47A C56A . . . . 163.0(2) ?
    C45A C46A C47A C56A . . . . -76.4(3) ?
    C30A C46A C47A C48A . . . . 39.0(3) ?
    C45A C46A C47A C48A . . . . 159.7(2) ?
    C56A C47A C48A C49A . . . . 65.2(3) ?
    C46A C47A C48A C49A . . . . -170.3(2) ?
    C47A C48A C49A C50A . . . . 168.3(2) ?
    C48A C49A C50A C51A . . . . 175.5(2) ?
    C49A C50A C51A C52A . . . . -172.5(2) ?
    C49A C50A C51A C53A . . . . 64.0(3) ?
    C38A O3A C57A O4A . . . . 3.8(4) ?
    C38A O3A C57A C58A . . . . -175.8(2) ?
    C6B N1B N2B C35B . . . . 110.9(2) ?
    C17B C1B C2B C3B . . . . 12.0(3) ?
    C1B C2B C3B C4B . . . . -165.7(2) ?
    C1B C2B C3B C16B . . . . -36.8(2) ?
    C2B C3B C4B C5B . . . . -52.8(3) ?
    C16B C3B C4B C5B . . . . -177.17(18) ?
    C2B C3B C4B C13B . . . . -176.2(2) ?
    C16B C3B C4B C13B . . . . 59.4(2) ?
    C3B C4B C5B C6B . . . . -174.69(17) ?
    C13B C4B C5B C6B . . . . -52.7(2) ?
    N2B N1B C6B C7B . . . . 178.36(17) ?
    N2B N1B C6B C5B . . . . -6.4(3) ?
    C4B C5B C6B N1B . . . . -118.2(2) ?
    C4B C5B C6B C7B . . . . 57.3(2) ?
    N1B C6B C7B C8B . . . . -13.0(3) ?
    C5B C6B C7B C8B . . . . 171.27(19) ?
    N1B C6B C7B C12B . . . . 115.7(2) ?
    C5B C6B C7B C12B . . . . -60.1(2) ?
    C6B C7B C8B C9B . . . . -176.3(2) ?
    C12B C7B C8B C9B . . . . 56.5(3) ?
    C28Y O1B C9B C10B . . . . -171(7) ?
    C28B O1B C9B C10B . . . . 91.7(4) ?
    C28Y O1B C9B C8B . . . . -49(7) ?
    C28B O1B C9B C8B . . . . -146.0(3) ?
    C7B C8B C9B O1B . . . . -175.4(2) ?
    C7B C8B C9B C10B . . . . -55.2(3) ?
    O1B C9B C10B C11B . . . . 173.8(2) ?
    C8B C9B C10B C11B . . . . 54.9(3) ?
    C9B C10B C11B C12B . . . . -56.3(3) ?
    C10B C11B C12B C25B . . . . -65.1(3) ?
    C10B C11B C12B C13B . . . . 172.6(2) ?
    C10B C11B C12B C7B . . . . 55.3(3) ?
    C6B C7B C12B C25B . . . . -65.5(2) ?
    C8B C7B C12B C25B . . . . 63.6(3) ?
    C6B C7B C12B C11B . . . . 174.85(18) ?
    C8B C7B C12B C11B . . . . -56.0(2) ?
    C6B C7B C12B C13B . . . . 56.1(2) ?
    C8B C7B C12B C13B . . . . -174.82(17) ?
    C3B C4B C13B C14B . . . . -53.6(2) ?
    C5B C4B C13B C14B . . . . -177.26(18) ?
    C3B C4B C13B C12B . . . . 177.66(17) ?
    C5B C4B C13B C12B . . . . 54.0(2) ?
    C25B C12B C13B C14B . . . . -59.9(2) ?
    C11B C12B C13B C14B . . . . 61.7(2) ?
    C7B C12B C13B C14B . . . . 178.40(18) ?
    C25B C12B C13B C4B . . . . 67.0(2) ?
    C11B C12B C13B C4B . . . . -171.36(18) ?
    C7B C12B C13B C4B . . . . -54.7(2) ?
    C4B C13B C14B C15B . . . . 53.6(3) ?
    C12B C13B C14B C15B . . . . -178.11(18) ?
    C13B C14B C15B C16B . . . . -55.4(3) ?
    C14B C15B C16B C3B . . . . 55.2(2) ?
    C14B C15B C16B C26B . . . . -67.0(3) ?
    C14B C15B C16B C17B . . . . 165.7(2) ?
    C2B C3B C16B C15B . . . . 168.43(18) ?
    C4B C3B C16B C15B . . . . -59.7(2) ?
    C2B C3B C16B C26B . . . . -70.0(2) ?
    C4B C3B C16B C26B . . . . 61.9(3) ?
    C2B C3B C16B C17B . . . . 46.7(2) ?
    C4B C3B C16B C17B . . . . 178.55(18) ?
    C2B C1B C17B C18B . . . . 146.6(2) ?
    C2B C1B C17B C16B . . . . 16.5(3) ?
    C15B C16B C17B C18B . . . . 83.0(3) ?
    C3B C16B C17B C18B . . . . -162.2(2) ?
    C26B C16B C17B C18B . . . . -44.4(3) ?
    C15B C16B C17B C1B . . . . -152.4(2) ?
    C3B C16B C17B C1B . . . . -37.7(2) ?
    C26B C16B C17B C1B . . . . 80.2(3) ?
    C1B C17B C18B C27B . . . . -175.7(3) ?
    C16B C17B C18B C27B . . . . -54.8(3) ?
    C1B C17B C18B C19B . . . . 60.3(3) ?
    C16B C17B C18B C19B . . . . -178.8(2) ?
    C27B C18B C19B C20B . . . . 78.5(4) ?
    C17B C18B C19B C20B . . . . -155.6(3) ?
    C18B C19B C20B C21Y . . . . -157.4(15) ?
    C18B C19B C20B C21B . . . . 173.6(4) ?
    C21Y C20B C21B C22B . . . . 54(2) ?
    C19B C20B C21B C22B . . . . -169.8(4) ?
    C20B C21B C22B C24B . . . . 68.4(7) ?
    C20B C21B C22B C23B . . . . -166.8(6) ?
    C19B C20B C21Y C22Y . . . . -87.5(17) ?
    C21B C20B C21Y C22Y . . . . -27.6(13) ?
    C20B C21Y C22Y C24Y . . . . -76(2) ?
    C20B C21Y C22Y C23Y . . . . 166.1(18) ?
    C46B C30B C31B C32B . . . . 12.9(2) ?
    C30B C31B C32B C33B . . . . -167.72(18) ?
    C30B C31B C32B C45B . . . . -38.1(2) ?
    C31B C32B C33B C42B . . . . -178.26(17) ?
    C45B C32B C33B C42B . . . . 57.6(2) ?
    C31B C32B C33B C34B . . . . -55.8(2) ?
    C45B C32B C33B C34B . . . . -179.98(16) ?
    C32B C33B C34B C35B . . . . -171.46(16) ?
    C42B C33B C34B C35B . . . . -50.1(2) ?
    N1B N2B C35B C36B . . . . 174.71(17) ?
    N1B N2B C35B C34B . . . . -4.5(3) ?
    C33B C34B C35B N2B . . . . -128.7(2) ?
    C33B C34B C35B C36B . . . . 52.1(2) ?
    N2B C35B C36B C37B . . . . -5.2(3) ?
    C34B C35B C36B C37B . . . . 174.06(17) ?
    N2B C35B C36B C41B . . . . 124.0(2) ?
    C34B C35B C36B C41B . . . . -56.7(2) ?
    C35B C36B C37B C38B . . . . -174.32(18) ?
    C41B C36B C37B C38B . . . . 57.8(2) ?
    C57B O3B C38B C37B . . . . -155.4(2) ?
    C57B O3B C38B C39B . . . . 83.3(3) ?
    C36B C37B C38B O3B . . . . -177.22(18) ?
    C36B C37B C38B C39B . . . . -57.6(2) ?
    O3B C38B C39B C40B . . . . 175.52(18) ?
    C37B C38B C39B C40B . . . . 57.0(3) ?
    C38B C39B C40B C41B . . . . -55.7(3) ?
    C39B C40B C41B C54B . . . . -67.6(2) ?
    C39B C40B C41B C42B . . . . 169.56(18) ?
    C39B C40B C41B C36B . . . . 53.1(2) ?
    C35B C36B C41B C54B . . . . -63.7(2) ?
    C37B C36B C41B C54B . . . . 65.8(2) ?
    C35B C36B C41B C40B . . . . 175.86(17) ?
    C37B C36B C41B C40B . . . . -54.6(2) ?
    C35B C36B C41B C42B . . . . 57.7(2) ?
    C37B C36B C41B C42B . . . . -172.77(16) ?
    C32B C33B C42B C43B . . . . -52.6(2) ?
    C34B C33B C42B C43B . . . . -174.56(17) ?
    C32B C33B C42B C41B . . . . 177.54(16) ?
    C34B C33B C42B C41B . . . . 55.6(2) ?
    C54B C41B C42B C43B . . . . -65.0(2) ?
    C40B C41B C42B C43B . . . . 57.4(2) ?
    C36B C41B C42B C43B . . . . 173.80(17) ?
    C54B C41B C42B C33B . . . . 62.7(2) ?
    C40B C41B C42B C33B . . . . -174.92(16) ?
    C36B C41B C42B C33B . . . . -58.5(2) ?
    C33B C42B C43B C44B . . . . 53.7(2) ?
    C41B C42B C43B C44B . . . . -177.80(18) ?
    C42B C43B C44B C45B . . . . -55.8(3) ?
    C43B C44B C45B C55B . . . . -67.6(2) ?
    C43B C44B C45B C32B . . . . 54.5(2) ?
    C43B C44B C45B C46B . . . . 165.12(18) ?
    C31B C32B C45B C44B . . . . 170.26(18) ?
    C33B C32B C45B C44B . . . . -57.7(2) ?
    C31B C32B C45B C55B . . . . -68.8(2) ?
    C33B C32B C45B C55B . . . . 63.2(2) ?
    C31B C32B C45B C46B . . . . 48.26(19) ?
    C33B C32B C45B C46B . . . . -179.69(17) ?
    C44B C45B C46B C47B . . . . 82.1(2) ?
    C55B C45B C46B C47B . . . . -45.0(3) ?
    C32B C45B C46B C47B . . . . -163.17(19) ?
    C44B C45B C46B C30B . . . . -153.63(18) ?
    C55B C45B C46B C30B . . . . 79.3(2) ?
    C32B C45B C46B C30B . . . . -38.91(19) ?
    C31B C30B C46B C47B . . . . 147.13(18) ?
    C31B C30B C46B C45B . . . . 16.7(2) ?
    C45B C46B C47B C56B . . . . -54.6(3) ?
    C30B C46B C47B C56B . . . . -175.46(19) ?
    C45B C46B C47B C48B . . . . -179.08(19) ?
    C30B C46B C47B C48B . . . . 60.0(2) ?
    C56B C47B C48B C49B . . . . 84.6(3) ?
    C46B C47B C48B C49B . . . . -149.1(2) ?
    C47B C48B C49B C50B . . . . 175.8(2) ?
    C48B C49B C50B C51B . . . . -178.7(2) ?
    C49B C50B C51B C53B . . . . 65.0(4) ?
    C49B C50B C51B C52B . . . . -170.6(3) ?
    C38B O3B C57B O4B . . . . 4.5(5) ?
    C38B O3B C57B C58B . . . . -174.0(3) ?
    C9A O1A C28A O2A . . . . 0.5(6) ?
    C28X O1A C28A O2A . . . . -120(3) ?
    C9A O1A C28A C29A . . . . 179.2(4) ?
    C28X O1A C28A C29A . . . . 59(3) ?
    C28Y O1B C28B O2B . . . . -145(5) ?
    C9B O1B C28B O2B . . . . 0.0(7) ?
    C28Y O1B C28B C29B . . . . 35(5) ?
    C9B O1B C28B C29B . . . . 179.8(5) ?
    C28B O1B C28Y O2Y . . . . 78(5) ?
    C9B O1B C28Y O2Y . . . . -33(10) ?
    C28B O1B C28Y C29Y . . . . -70(9) ?
    C9B O1B C28Y C29Y . . . . 179(6) ?
    C28A O1A C28X O2X . . . . 100(4) ?
    C9A O1A C28X O2X . . . . -11(5) ?
    C28A O1A C28X C29X . . . . -63(6) ?
    C9A O1A C28X C29X . . . . -174(6) ?
