# Supplementary material for: N,N′-Bis(3β-acet­oxy-5α-cholest-6-yl­idene)hydrazine
Source: Acta Crystallogr Sect E Struct Rep Online. 2011 Jan 29;67(Pt 2):o522–3. doi: 10.1107/S1600536811003254 (PMC3051532; doi:10.1107/S1600536811003254)
Supplement: Supplementary file 2 [file e-67-0o522-Isup2.hkl]

# 
# h,k,l, Fc-squared, Fo-squared, sigma(Fo-squared) and status flag 
# 
data_I
_shelx_title ' zahhaam in P1 (100K)' 
_shelx_refln_list_code          4 
_shelx_F_calc_maximum      173.98 
_exptl_crystal_F_000       980.00 
_reflns_d_resolution_high  0.8509 
 
loop_ 
 _symmetry_equiv_pos_as_xyz 
 'x, y, z' 
 
_cell_length_a     9.5892 
_cell_length_b    16.1622 
_cell_length_c    19.5255 
_cell_angle_alpha  65.832 
_cell_angle_beta   89.562 
_cell_angle_gamma  81.364 
 
_shelx_F_squared_multiplier     1.000 
 
loop_ 
 _refln_index_h 
 _refln_index_k 
 _refln_index_l 
 _refln_F_squared_calc 
 _refln_F_squared_meas 
 _refln_F_squared_sigma 
 _refln_observed_status 
  -1 -12 -22      159.93      180.76      8.97 o 
   0 -12 -22       15.88       23.70      2.20 o 
  -2 -11 -22       25.99       24.77      2.76 o 
  -1 -11 -22       44.75       44.48      3.56 o 
   0 -11 -22       31.61       30.57      2.77 o 
   1 -11 -22       26.83       25.85      2.10 o 
  -1 -10 -22       28.65       31.41      3.13 o 
   0 -10 -22       14.45       18.52      2.30 o 
   1 -10 -22        1.40        3.04      1.14 o 
   2 -10 -22       11.97       13.66      2.38 o 
  -1  -9 -22        6.23        4.07      1.63 o 
   0  -9 -22       14.81       18.77      2.32 o 
   1  -9 -22       34.68       37.96      2.93 o 
  -1  -8 -22       28.53       23.71      3.34 o 
   0  -8 -22       19.50       25.29      2.81 o 
   1  -8 -22       26.30       30.37      2.67 o 
  -1  -7 -22      101.40      105.17      4.58 o 
   0  -7 -22       30.66       35.01      2.56 o 
   1  -7 -22       16.54       21.29      2.40 o 
   2  -7 -22       42.62       45.91      4.49 o 
  -1  -6 -22       58.83       61.78      4.53 o 
   0  -6 -22      105.47      105.18      4.48 o 
   1  -6 -22      181.96      186.69      9.25 o 
   2  -6 -22       37.55       35.65      4.12 o 
  -1  -5 -22       51.76       56.16      4.31 o 
   0  -5 -22      122.79      130.76      7.12 o 
   1  -5 -22      188.94      214.41      7.19 o 
   2  -5 -22       13.32       11.97      2.56 o 
  -1  -4 -22        0.39       -0.74      1.30 o 
   0  -4 -22       41.06       37.05      3.25 o 
   1  -4 -22      233.32      254.18      8.27 o 
   2  -4 -22        3.10        3.96      1.96 o 
   0  -3 -22        2.51        3.34      1.43 o 
   1  -3 -22       74.20       82.86      4.65 o 
  -2 -13 -21       78.65       77.30      4.89 o 
  -1 -13 -21      123.82      139.03      7.42 o 
   0 -13 -21       50.94       53.58      3.66 o 
   1 -13 -21        7.47        9.44      1.30 o 
  -1 -12 -21       90.27      103.83      6.38 o 
   0 -12 -21        6.69        8.69      1.69 o 
   1 -12 -21        5.87        8.61      1.49 o 
   2 -12 -21        6.10        3.82      1.54 o 
  -1 -11 -21       71.42       69.07      4.94 o 
   1 -11 -21        5.61        3.47      1.26 o 
   2 -11 -21       11.62       11.19      2.33 o 
   3 -11 -21        1.40       -0.22      1.04 o 
  -2 -10 -21       69.16       69.17      4.43 o 
  -1 -10 -21      112.61      110.23      7.10 o 
   0 -10 -21        1.00        3.15      1.46 o 
   1 -10 -21       17.37       13.35      2.03 o 
   3 -10 -21        2.63        1.66      1.35 o 
  -2  -9 -21       52.48       52.83      3.75 o 
  -1  -9 -21       45.09       46.94      2.14 o 
   0  -9 -21        9.01       12.13      2.22 o 
   1  -9 -21       13.37        9.50      1.84 o 
   2  -9 -21        0.59       -0.84      0.85 o 
   3  -9 -21        1.03        3.83      1.59 o 
  -2  -8 -21       31.02       29.96      2.65 o 
  -1  -8 -21       86.60       79.39      3.08 o 
   0  -8 -21        7.67       11.56      1.63 o 
   1  -8 -21       31.22       39.15      3.39 o 
   2  -8 -21        3.27        3.21      1.05 o 
  -2  -7 -21       54.39       50.37      3.61 o 
  -1  -7 -21       24.01       19.01      1.59 o 
   0  -7 -21       15.16       13.84      2.60 o 
   1  -7 -21       20.41       22.86      2.84 o 
   2  -7 -21        6.97        7.40      1.40 o 
   3  -7 -21       10.52       14.70      2.69 o 
   4  -7 -21       30.99       43.56      3.37 o 
  -2  -6 -21       19.16       14.52      1.88 o 
  -1  -6 -21       51.63       43.81      3.11 o 
   0  -6 -21      107.24      107.70      6.84 o 
   1  -6 -21        0.92        4.49      1.22 o 
   2  -6 -21       19.75       17.88      1.79 o 
   3  -6 -21        7.77        7.40      2.29 o 
  -2  -5 -21       23.35       26.57      2.45 o 
  -1  -5 -21       93.86      102.45      6.76 o 
   0  -5 -21       29.38       31.53      3.60 o 
   1  -5 -21       14.13        9.65      2.15 o 
   2  -5 -21       63.27       55.75      5.46 o 
   3  -5 -21       67.00       61.52      3.82 o 
  -1  -4 -21       30.78       33.10      3.60 o 
   0  -4 -21      148.68      160.48      8.46 o 
   1  -4 -21       65.16       73.52      5.14 o 
   2  -4 -21       24.10       26.68      2.17 o 
   3  -4 -21        1.24        1.41      1.29 o 
   4  -4 -21        3.14        1.70      1.21 o 
  -1  -3 -21       23.75       21.77      2.92 o 
   0  -3 -21       49.56       59.38      4.45 o 
   1  -3 -21      128.86      165.38      8.73 o 
   2  -3 -21      158.26      165.88      5.09 o 
   3  -3 -21       56.76       53.48      4.75 o 
  -1  -2 -21       23.60       22.82      2.94 o 
   0  -2 -21       39.14       50.28      4.02 o 
   1  -2 -21       73.67       76.56      4.94 o 
   2  -2 -21       87.17      104.35      7.21 o 
   3  -2 -21       44.85       47.33      4.28 o 
  -1  -1 -21       32.37       21.69      2.66 o 
   0  -1 -21       17.12       17.11      2.33 o 
   1  -1 -21       36.31       38.24      3.09 o 
   2  -1 -21       27.76       36.25      4.17 o 
  -1 -15 -20       19.48       18.87      2.10 o 
   0 -15 -20       22.14       22.93      1.99 o 
  -2 -14 -20       93.70      104.32      6.16 o 
  -1 -14 -20        3.78        6.49      1.65 o 
   0 -14 -20       13.51       11.56      1.80 o 
   1 -14 -20       79.42       92.88      4.78 o 
  -1 -13 -20       79.38       87.68      5.50 o 
   0 -13 -20        8.08       11.66      1.96 o 
   1 -13 -20        2.40        4.25      1.28 o 
   2 -13 -20        9.06        8.21      1.93 o 
  -3 -12 -20       12.28       16.70      1.97 o 
  -2 -12 -20       31.70       25.43      2.24 o 
  -1 -12 -20       15.79       16.83      2.64 o 
   0 -12 -20       48.15       50.94      3.95 o 
   1 -12 -20       84.75      103.43      5.86 o 
   2 -12 -20       39.98       37.12      3.96 o 
   3 -12 -20        4.65        5.97      1.61 o 
  -3 -11 -20      192.20      184.38     10.62 o 
  -2 -11 -20       60.85       72.39      4.76 o 
  -1 -11 -20       26.65       27.70      1.84 o 
   0 -11 -20       58.81       64.42      4.68 o 
   1 -11 -20      102.02      111.70      6.27 o 
   2 -11 -20       14.68       18.63      1.59 o 
   3 -11 -20        3.34        2.82      1.47 o 
   4 -11 -20        8.67       14.58      1.74 o 
  -3 -10 -20       52.52       56.69      4.25 o 
  -2 -10 -20       71.19       63.74      4.50 o 
  -1 -10 -20        7.10        8.69      1.41 o 
   0 -10 -20        0.30        1.44      1.42 o 
   1 -10 -20       27.42       27.65      3.03 o 
   2 -10 -20        2.34        2.32      1.20 o 
   3 -10 -20       30.25       32.52      3.73 o 
   4 -10 -20        6.91        7.12      1.55 o 
  -3  -9 -20       25.84       17.92      2.45 o 
  -2  -9 -20       33.93       31.51      2.91 o 
  -1  -9 -20       21.74       27.23      2.42 o 
   0  -9 -20      141.14      135.04      5.87 o 
   1  -9 -20       24.47       21.41      2.80 o 
   2  -9 -20       53.68       46.19      2.96 o 
   4  -9 -20       66.60       69.22      4.71 o 
  -4  -8 -20       13.85       14.66      2.15 o 
  -3  -8 -20       38.11       34.39      3.18 o 
  -2  -8 -20      126.10      129.98      7.97 o 
  -1  -8 -20       44.59       49.39      3.59 o 
   0  -8 -20      259.12      240.63      9.07 o 
   1  -8 -20        9.17        7.15      1.43 o 
   2  -8 -20        3.68        2.14      1.32 o 
   4  -8 -20       30.32       25.62      3.06 o 
   5  -8 -20       18.97       17.81      2.36 o 
  -3  -7 -20        3.13        2.11      1.21 o 
  -2  -7 -20      163.44      166.01      9.83 o 
  -1  -7 -20      211.82      217.25     11.63 o 
   0  -7 -20        0.18        3.13      2.04 o 
   1  -7 -20       38.94       44.38      2.92 o 
   2  -7 -20       53.87       51.00      3.84 o 
   3  -7 -20       61.44       51.42      5.13 o 
   5  -7 -20       15.82       19.51      2.55 o 
  -3  -6 -20       17.34       15.99      2.29 o 
  -2  -6 -20       17.26       17.10      2.37 o 
  -1  -6 -20      169.47      161.13      9.07 o 
   0  -6 -20       80.27       72.87      5.87 o 
   1  -6 -20       29.12       21.98      3.13 o 
   2  -6 -20        7.75        8.94      1.38 o 
   3  -6 -20       48.21       55.05      3.83 o 
   4  -6 -20        6.65       10.54      2.22 o 
   5  -6 -20       92.06       96.93      5.85 o 
  -3  -5 -20        6.29        6.09      1.55 o 
  -2  -5 -20        1.12        1.74      1.19 o 
  -1  -5 -20        6.87        4.51      1.39 o 
   0  -5 -20      143.81      148.03      9.00 o 
   1  -5 -20        2.05        5.61      1.73 o 
   2  -5 -20       61.96       65.78      3.25 o 
   3  -5 -20       16.81       15.19      2.32 o 
   4  -5 -20       17.23       17.94      2.82 o 
   5  -5 -20        1.30        2.03      1.47 o 
  -3  -4 -20       15.71       18.06      2.37 o 
  -2  -4 -20       41.25       33.19      3.11 o 
  -1  -4 -20       79.31       76.21      5.17 o 
   0  -4 -20       42.66       39.49      4.28 o 
   1  -4 -20       46.61       40.29      4.15 o 
   2  -4 -20        4.75        2.96      1.60 o 
   3  -4 -20       25.80       25.59      2.86 o 
   4  -4 -20       21.00       19.01      2.11 o 
   5  -4 -20        8.08        7.35      1.86 o 
  -2  -3 -20       24.75       25.36      2.68 o 
  -1  -3 -20        9.26        7.39      1.50 o 
   0  -3 -20       36.94       44.78      4.17 o 
   1  -3 -20      374.69      426.88     19.78 o 
   2  -3 -20        9.34        6.27      1.84 o 
   3  -3 -20      171.48      188.31      8.34 o 
   4  -3 -20       60.87       62.39      3.62 o 
  -2  -2 -20       44.76       45.12      3.56 o 
  -1  -2 -20        5.91        3.79      1.16 o 
   0  -2 -20        7.49       10.61      2.34 o 
   1  -2 -20      156.32      193.54     10.21 o 
   2  -2 -20       91.98      115.78      6.46 o 
   3  -2 -20      107.12      109.15      5.71 o 
   4  -2 -20      113.03      127.87      6.31 o 
  -1  -1 -20       27.59       24.91      3.22 o 
   0  -1 -20       12.74       15.78      2.56 o 
   1  -1 -20       29.44       37.04      3.61 o 
   2  -1 -20       22.83       34.72      3.08 o 
   3  -1 -20       23.87       25.36      2.66 o 
   4  -1 -20       42.40       42.20      3.76 o 
  -1   0 -20      176.25      195.64     10.24 o 
   0   0 -20       14.81       15.38      2.36 o 
   1   0 -20      123.06      143.73      7.71 o 
   2   0 -20       25.34       29.82      2.15 o 
   3   0 -20       11.61       17.11      2.85 o 
  -1   1 -20      126.79      132.28      7.07 o 
   0   1 -20       65.74       62.77      4.35 o 
   1   1 -20        0.07       -0.05      1.16 o 
   2   1 -20       14.12       19.50      3.00 o 
  -1 -16 -19        1.38        3.30      1.16 o 
  -2 -15 -19       52.29       56.06      2.86 o 
  -1 -15 -19       15.79       17.55      2.28 o 
   0 -15 -19       22.16       26.91      2.45 o 
   1 -15 -19       21.52       22.20      1.74 o 
  -1 -14 -19        1.80        1.98      1.40 o 
   0 -14 -19       30.65       32.93      2.93 o 
   1 -14 -19       57.19       65.81      3.97 o 
   2 -14 -19       30.98       28.98      3.21 o 
  -3 -13 -19       28.53       16.75      2.08 o 
  -2 -13 -19      161.47      159.80      8.90 o 
  -1 -13 -19       47.35       42.34      3.90 o 
   0 -13 -19        3.12        2.00      1.35 o 
   1 -13 -19        5.71        9.21      1.70 o 
   2 -13 -19       58.73       56.18      4.78 o 
   3 -13 -19        6.00        7.84      1.77 o 
  -4 -12 -19       35.51       33.91      2.99 o 
  -3 -12 -19       74.24       78.91      5.37 o 
  -2 -12 -19       28.87       33.72      2.89 o 
  -1 -12 -19       77.87       72.46      3.43 o 
   0 -12 -19       18.24       12.55      2.37 o 
   1 -12 -19       18.42       16.26      2.29 o 
   2 -12 -19       69.58       56.35      4.39 o 
   3 -12 -19       15.51       15.44      2.49 o 
   4 -12 -19        5.67        9.52      1.51 o 
  -4 -11 -19       20.03       16.35      2.24 o 
  -3 -11 -19       90.68       85.61      5.82 o 
  -2 -11 -19       25.25       24.33      2.55 o 
  -1 -11 -19        4.05        4.21      1.19 o 
   0 -11 -19       18.97       18.19      2.77 o 
   1 -11 -19        8.01        8.79      1.98 o 
   2 -11 -19      205.11      200.19      7.48 o 
   3 -11 -19       45.07       46.61      4.18 o 
   4 -11 -19       12.67       17.41      2.19 o 
  -4 -10 -19       46.53       42.41      3.72 o 
  -3 -10 -19       69.56       60.76      4.53 o 
  -2 -10 -19      118.53      113.20      7.06 o 
  -1 -10 -19       56.08       64.21      4.35 o 
   0 -10 -19       15.28       12.71      1.28 o 
   1 -10 -19       17.93       20.63      2.82 o 
   2 -10 -19       21.89       24.57      2.67 o 
   3 -10 -19       45.93       51.80      4.60 o 
   4 -10 -19       18.53       21.93      2.68 o 
   5 -10 -19       26.47       27.34      2.81 o 
  -4  -9 -19       28.25       23.99      2.93 o 
  -3  -9 -19       25.93       21.45      2.74 o 
  -2  -9 -19       87.01       78.06      5.49 o 
  -1  -9 -19       67.74       64.96      4.63 o 
   0  -9 -19       69.47       71.09      3.00 o 
   1  -9 -19       26.17       20.75      2.97 o 
   2  -9 -19       21.14       18.83      2.48 o 
   4  -9 -19       16.18       20.05      2.78 o 
   5  -9 -19       43.39       46.35      3.80 o 
  -4  -8 -19       32.24       24.89      3.02 o 
  -3  -8 -19       48.54       46.93      4.17 o 
  -2  -8 -19      118.92      111.82      7.18 o 
  -1  -8 -19      168.99      176.04      7.85 o 
   0  -8 -19      122.82      122.64      4.36 o 
   1  -8 -19       39.92       31.10      2.69 o 
   2  -8 -19        3.62        7.21      1.77 o 
   3  -8 -19       31.74       35.83      2.25 o 
   5  -8 -19        8.22        8.20      1.42 o 
  -4  -7 -19       51.59       42.08      3.93 o 
  -3  -7 -19       39.86       38.93      3.75 o 
  -2  -7 -19       77.83       80.74      5.59 o 
  -1  -7 -19       70.12       76.06      4.02 o 
   0  -7 -19      296.84      292.19      9.00 o 
   1  -7 -19       29.21       24.41      3.50 o 
   2  -7 -19       76.80       82.21      4.31 o 
   3  -7 -19       14.30       12.64      1.23 o 
   5  -7 -19        9.80       10.72      1.37 o 
   6  -7 -19        5.70        6.83      1.13 o 
  -4  -6 -19        2.74        4.69      1.58 o 
  -3  -6 -19        0.14        2.20      1.37 o 
  -2  -6 -19        6.26        4.35      1.56 o 
  -1  -6 -19       91.74       91.46      4.45 o 
   0  -6 -19      460.92      430.75     12.77 o 
   1  -6 -19       94.49       97.41      6.15 o 
   2  -6 -19       68.64       72.81      3.15 o 
   3  -6 -19        7.99        9.17      1.15 o 
   4  -6 -19      119.49      134.34      8.20 o 
   5  -6 -19       75.49       76.22      3.51 o 
   6  -6 -19       14.26       16.92      1.58 o 
  -4  -5 -19        4.92        6.56      1.29 o 
  -3  -5 -19       49.09       48.53      4.14 o 
  -2  -5 -19       31.25       37.55      3.60 o 
  -1  -5 -19        7.48        6.86      1.68 o 
   0  -5 -19      453.11      432.39     12.93 o 
   1  -5 -19      100.59       91.97      6.33 o 
   2  -5 -19        6.18        7.09      1.65 o 
   3  -5 -19       48.13       47.93      3.07 o 
   4  -5 -19       14.88       19.85      2.38 o 
   5  -5 -19       30.30       27.38      3.27 o 
   6  -5 -19       14.42       16.56      2.60 o 
  -4  -4 -19        2.62        3.03      1.07 o 
  -3  -4 -19       53.72       58.51      3.30 o 
  -2  -4 -19       59.43       65.79      4.98 o 
  -1  -4 -19      194.31      196.38      8.10 o 
   0  -4 -19      119.08      125.67      4.63 o 
   1  -4 -19        6.89        5.86      1.68 o 
   2  -4 -19       13.64       12.94      1.97 o 
   3  -4 -19       23.93       27.65      1.77 o 
   4  -4 -19      289.02      316.72     11.96 o 
   5  -4 -19       86.03       94.97      6.19 o 
   6  -4 -19       83.63       95.96      4.01 o 
  -4  -3 -19       28.23       31.69      1.83 o 
  -3  -3 -19        9.46       10.61      1.51 o 
  -2  -3 -19        1.65        4.87      1.15 o 
  -1  -3 -19        9.92        9.15      1.58 o 
   0  -3 -19        9.49       13.15      1.49 o 
   1  -3 -19        1.84        4.16      1.49 o 
   2  -3 -19       36.50       43.21      5.19 o 
   3  -3 -19       32.86       34.30      2.14 o 
   4  -3 -19       46.97       45.06      5.42 o 
   5  -3 -19       56.84       62.95      5.33 o 
   6  -3 -19      115.34      122.89      7.18 o 
  -5  -2 -19       19.24       22.43      2.17 o 
  -4  -2 -19       63.38       83.11      4.92 o 
  -3  -2 -19      134.22      137.69      5.60 o 
  -2  -2 -19       13.80       12.21      1.80 o 
  -1  -2 -19        3.23        1.40      1.03 o 
   0  -2 -19       35.08       36.83      2.96 o 
   1  -2 -19       10.68        7.29      1.65 o 
   2  -2 -19       37.04       44.15      3.19 o 
   3  -2 -19      296.28      351.08      8.51 o 
   4  -2 -19        5.02        4.04      1.53 o 
   5  -2 -19       78.33       81.10      5.13 o 
  -4  -1 -19        2.62        3.83      1.22 o 
  -3  -1 -19       14.85       13.23      1.42 o 
  -2  -1 -19        8.95        9.80      1.32 o 
  -1  -1 -19       10.02       15.58      2.08 o 
   0  -1 -19       30.36       31.69      2.83 o 
   1  -1 -19       54.01       53.88      3.45 o 
   2  -1 -19      156.18      187.78      9.33 o 
   3  -1 -19       23.75       24.66      2.81 o 
   4  -1 -19       28.89       31.09      2.74 o 
   5  -1 -19       71.82       78.32      4.65 o 
  -4   0 -19      117.71      135.42      6.65 o 
  -2   0 -19       93.04       97.17      4.35 o 
  -1   0 -19        5.33        6.78      1.43 o 
   0   0 -19        7.85       10.95      2.34 o 
   1   0 -19       86.66       91.16      5.99 o 
   2   0 -19       79.49       94.44      5.57 o 
   3   0 -19        3.96        2.87      1.53 o 
   4   0 -19        5.81        8.59      1.60 o 
  -1   1 -19        8.98        5.87      2.10 o 
   0   1 -19       64.68       75.40      5.32 o 
   1   1 -19        4.52        1.99      1.55 o 
   2   1 -19       17.11       16.98      2.24 o 
   3   1 -19       11.22       11.84      1.93 o 
   4   1 -19        0.15        0.83      1.09 o 
  -1   2 -19       89.87      118.49      6.85 o 
   0   2 -19      115.84      121.24      6.75 o 
   1   2 -19        4.81        4.27      1.60 o 
   2   2 -19       28.93       26.84      1.99 o 
   3   2 -19       18.23       16.94      2.74 o 
   0   3 -19       37.95       49.82      3.55 o 
   1   3 -19       20.73       18.15      2.04 o 
  -3 -16 -18        8.77       10.23      1.79 o 
  -2 -16 -18       35.77       31.71      2.09 o 
  -1 -16 -18       26.54       26.44      1.87 o 
   0 -16 -18        0.36        1.60      1.04 o 
   1 -16 -18       47.58       53.81      4.12 o 
  -2 -15 -18       15.87       13.29      2.13 o 
  -1 -15 -18       95.55       96.16      4.24 o 
   0 -15 -18      105.57      112.10      6.25 o 
   1 -15 -18        7.03       12.31      1.59 o 
   2 -15 -18       22.90       29.49      3.01 o 
  -3 -14 -18        7.60        5.61      1.27 o 
  -2 -14 -18       56.23       45.63      3.28 o 
  -1 -14 -18       50.05       47.89      3.02 o 
   0 -14 -18        5.40        6.22      1.65 o 
   1 -14 -18       46.85       49.39      3.47 o 
   2 -14 -18       57.17       76.34      5.42 o 
   3 -14 -18        1.51        1.75      1.25 o 
  -4 -13 -18       30.46       34.35      2.93 o 
  -3 -13 -18      118.50      125.60      7.77 o 
  -2 -13 -18      114.64      114.57      7.02 o 
  -1 -13 -18       15.54       17.43      2.78 o 
   0 -13 -18       57.64       65.22      4.67 o 
   1 -13 -18       78.70       80.66      5.11 o 
   2 -13 -18       14.09       10.94      1.32 o 
   3 -13 -18       39.43       42.36      3.75 o 
   4 -13 -18       44.27       51.57      3.34 o 
  -4 -12 -18       23.47       22.79      2.72 o 
  -3 -12 -18       82.74       83.53      5.78 o 
  -2 -12 -18       50.00       55.45      4.16 o 
  -1 -12 -18       70.95       77.66      4.94 o 
   0 -12 -18        2.87        4.30      1.78 o 
   1 -12 -18       17.27       17.61      2.51 o 
   2 -12 -18        4.39        4.41      1.13 o 
   3 -12 -18        2.01        2.71      1.62 o 
   4 -12 -18       59.16       64.15      4.23 o 
  -4 -11 -18       51.49       54.48      4.44 o 
  -3 -11 -18       61.02       58.15      4.67 o 
  -2 -11 -18        8.40        4.66      1.46 o 
  -1 -11 -18       42.95       43.84      2.81 o 
   0 -11 -18       38.74       31.77      2.00 o 
   1 -11 -18       90.31       90.15      5.99 o 
   2 -11 -18      110.18      120.42      5.17 o 
   3 -11 -18        4.83        3.59      1.91 o 
   4 -11 -18        8.98       16.67      2.32 o 
   5 -11 -18       34.43       38.03      3.27 o 
  -4 -10 -18       73.91       75.50      5.18 o 
  -3 -10 -18      189.02      174.41     10.63 o 
  -2 -10 -18       22.49       19.34      2.02 o 
  -1 -10 -18        2.49        2.04      0.94 o 
   0 -10 -18       37.03       38.35      2.17 o 
   1 -10 -18       29.47       27.61      3.38 o 
   2 -10 -18       38.75       29.09      3.12 o 
   3 -10 -18      364.01      367.60     19.22 o 
   4 -10 -18       33.78       34.28      3.44 o 
   5 -10 -18       83.82       95.83      5.68 o 
  -4  -9 -18       40.21       38.51      3.65 o 
  -3  -9 -18       88.44       78.28      4.20 o 
  -2  -9 -18       35.20       36.35      2.58 o 
  -1  -9 -18       95.57       97.16      4.66 o 
   0  -9 -18       33.53       32.65      1.79 o 
   1  -9 -18       57.42       53.10      3.45 o 
   2  -9 -18       32.55       36.73      3.44 o 
   3  -9 -18       52.72       61.29      3.72 o 
   4  -9 -18        8.49        4.54      1.77 o 
   5  -9 -18       23.24       22.96      1.81 o 
   6  -9 -18        6.38        5.76      0.85 o 
  -3  -8 -18      101.14       94.73      4.84 o 
  -2  -8 -18      152.62      147.49      6.53 o 
  -1  -8 -18       94.30       80.09      4.26 o 
   0  -8 -18      256.64      235.86      9.10 o 
   1  -8 -18      143.45      134.24      4.97 o 
   2  -8 -18        0.01       -1.01      1.23 o 
   3  -8 -18        0.45        0.84      0.87 o 
   4  -8 -18       32.44       36.71      4.78 o 
   5  -8 -18       73.97       66.14      3.29 o 
   6  -8 -18       16.82       17.89      1.33 o 
  -3  -7 -18      122.35      115.32      5.50 o 
  -2  -7 -18        6.38        3.94      1.21 o 
  -1  -7 -18       56.64       58.89      3.49 o 
   0  -7 -18      113.52      113.66      5.13 o 
   1  -7 -18       25.21       34.76      2.97 o 
   2  -7 -18        2.35        1.37      0.96 o 
   3  -7 -18       19.80       23.29      1.61 o 
   4  -7 -18        4.46        3.56      1.50 o 
   5  -7 -18       14.88       17.62      1.82 o 
   6  -7 -18        0.33       -0.17      0.66 o 
  -3  -6 -18       11.30       12.49      2.04 o 
  -2  -6 -18       31.13       28.43      2.55 o 
  -1  -6 -18      153.71      138.23      6.21 o 
   0  -6 -18       52.38       59.82      3.29 o 
   1  -6 -18        9.28        8.60      1.46 o 
   2  -6 -18       12.61       13.82      2.34 o 
   3  -6 -18        7.15        7.56      1.11 o 
   4  -6 -18        3.74        4.15      1.57 o 
   5  -6 -18       25.51       29.72      3.57 o 
   6  -6 -18       32.40       36.77      2.05 o 
  -5  -5 -18       56.39       64.18      4.56 o 
  -4  -5 -18        9.97       13.05      2.28 o 
  -3  -5 -18       44.62       41.20      2.04 o 
  -2  -5 -18      235.87      233.53      7.66 o 
  -1  -5 -18      177.81      169.70      7.47 o 
   0  -5 -18      384.35      384.85     11.88 o 
   1  -5 -18       38.09       35.62      2.55 o 
   2  -5 -18       20.93       19.85      3.44 o 
   3  -5 -18       34.97       40.05      2.13 o 
   4  -5 -18       18.94       18.71      2.05 o 
   5  -5 -18      125.19      133.85      7.89 o 
   6  -5 -18       25.53       25.96      1.75 o 
  -6  -4 -18       72.58       95.05      5.85 o 
  -5  -4 -18       98.86      113.13      6.71 o 
  -4  -4 -18       89.73       92.48      6.05 o 
  -3  -4 -18       75.03       81.67      5.99 o 
  -2  -4 -18       24.07       24.10      1.89 o 
  -1  -4 -18       15.44       13.31      1.51 o 
   0  -4 -18      689.56      736.53     26.09 o 
   1  -4 -18      438.52      424.35     15.38 o 
   2  -4 -18       99.89       97.35      4.97 o 
   3  -4 -18      279.21      301.91      9.19 o 
   4  -4 -18       74.51       75.40      3.81 o 
   5  -4 -18      119.15      128.24      5.48 o 
   6  -4 -18      138.19      141.52      4.52 o 
  -6  -3 -18      154.65      170.62      8.96 o 
  -5  -3 -18       15.14       16.06      2.26 o 
  -4  -3 -18      157.92      158.14      6.56 o 
  -3  -3 -18       34.86       35.28      2.62 o 
  -2  -3 -18      125.76      116.01      3.80 o 
  -1  -3 -18       82.28       92.57      3.30 o 
   0  -3 -18       25.04       38.22      2.74 o 
   1  -3 -18       66.64       59.64      3.96 o 
   2  -3 -18        0.80        1.20      1.27 o 
   3  -3 -18      124.29      120.36      4.19 o 
   4  -3 -18       96.48      111.51      4.91 o 
   5  -3 -18       32.09       39.54      2.32 o 
   6  -3 -18       33.60       35.71      2.56 o 
  -5  -2 -18       24.24       23.71      2.63 o 
  -4  -2 -18      108.46      100.66      4.61 o 
  -3  -2 -18      173.28      148.63      5.25 o 
  -2  -2 -18      207.70      187.16      6.16 o 
  -1  -2 -18       11.68       12.46      1.41 o 
   0  -2 -18       16.05       14.57      1.80 o 
   1  -2 -18       79.50       79.99      4.51 o 
   2  -2 -18       10.81       16.37      2.16 o 
   3  -2 -18       78.05       78.49      3.19 o 
   4  -2 -18      123.72      133.67      5.39 o 
   5  -2 -18       46.54       58.93      3.53 o 
   6  -2 -18       25.73       29.37      2.32 o 
  -5  -1 -18       12.50       15.43      1.98 o 
  -4  -1 -18      134.82      137.36      5.64 o 
  -3  -1 -18      237.50      265.66      9.41 o 
  -2  -1 -18      193.78      215.18      6.91 o 
  -1  -1 -18       21.33       24.74      1.83 o 
   0  -1 -18       46.40       49.38      2.62 o 
   1  -1 -18       18.44       19.52      2.36 o 
   2  -1 -18       75.67       73.37      6.43 o 
   3  -1 -18       23.38       24.22      1.80 o 
   4  -1 -18       37.14       41.53      2.85 o 
   5  -1 -18        0.61        1.02      1.12 o 
   6  -1 -18        0.53       -0.07      0.91 o 
  -5   0 -18        2.68        4.17      1.17 o 
  -4   0 -18       46.48       40.76      3.25 o 
  -3   0 -18      162.17      172.47      6.67 o 
  -2   0 -18       94.08       96.36      3.76 o 
  -1   0 -18        7.73        5.80      1.04 o 
   0   0 -18       42.95       52.47      2.63 o 
   1   0 -18       13.30       17.80      2.22 o 
   2   0 -18       62.11       68.61      3.94 o 
   3   0 -18       32.38       31.63      1.97 o 
   4   0 -18        4.89       10.16      1.86 o 
   5   0 -18       12.25       18.21      1.83 o 
   6   0 -18        4.04        5.66      1.19 o 
  -4   1 -18       57.78       80.03      4.55 o 
  -3   1 -18       56.08       67.98      3.20 o 
  -2   1 -18      228.45      242.44     15.53 o 
  -1   1 -18       53.27       60.68      3.04 o 
   0   1 -18       58.08       60.57      6.69 o 
   1   1 -18       16.30       19.31      2.54 o 
   2   1 -18       22.43       24.61      2.38 o 
   3   1 -18       20.08       16.36      2.35 o 
   4   1 -18       14.72       14.70      2.03 o 
   5   1 -18       31.40       35.62      2.28 o 
  -3   2 -18       34.47       36.53      2.83 o 
  -2   2 -18      103.92      101.87      6.07 o 
  -1   2 -18      101.76      109.26      6.52 o 
   0   2 -18      151.71      176.33      9.47 o 
   1   2 -18       31.50       38.62      3.95 o 
   2   2 -18       28.66       32.85      3.07 o 
   3   2 -18       14.38       14.70      2.20 o 
   4   2 -18        9.43        9.61      1.63 o 
  -1   3 -18       30.89       28.46      3.40 o 
   0   3 -18        3.23        5.96      1.85 o 
   1   3 -18       54.96       67.86      4.64 o 
   2   3 -18        8.29        7.99      1.68 o 
   3   3 -18       21.67       25.25      2.49 o 
   4   3 -18        1.87        1.59      1.36 o 
  -1   4 -18        0.64       -0.12      1.31 o 
   0   4 -18       22.82       12.20      2.09 o 
   2   4 -18       21.72       24.76      3.30 o 
   3   4 -18        2.93        1.70      1.52 o 
  -3 -17 -17        1.41        1.97      1.15 o 
  -2 -17 -17       52.13       55.91      2.88 o 
  -1 -17 -17       72.33       84.51      4.15 o 
   0 -17 -17       17.86       22.03      1.90 o 
  -3 -16 -17       15.68       20.72      2.47 o 
  -2 -16 -17      117.95      120.96      5.19 o 
  -1 -16 -17       16.82       17.68      2.83 o 
   0 -16 -17       20.64       23.74      1.81 o 
   1 -16 -17        2.90        2.26      1.18 o 
   2 -16 -17       33.15       42.22      3.35 o 
  -3 -15 -17       20.60       22.16      2.16 o 
  -2 -15 -17       44.49       45.56      3.15 o 
  -1 -15 -17       10.41       11.19      1.50 o 
   0 -15 -17       53.89       60.53      4.58 o 
   1 -15 -17        7.11        8.61      1.51 o 
   2 -15 -17        1.79        6.20      1.78 o 
   3 -15 -17       14.34       13.65      1.87 o 
  -4 -14 -17       13.25       15.15      2.15 o 
  -3 -14 -17       20.61       16.64      2.20 o 
  -2 -14 -17       40.35       38.23      3.11 o 
  -1 -14 -17       34.61       35.98      2.19 o 
   0 -14 -17       22.38       19.74      1.87 o 
   1 -14 -17      106.41      120.68      6.77 o 
   2 -14 -17       56.64       57.84      2.73 o 
   3 -14 -17       56.78       64.67      4.52 o 
   4 -14 -17        6.12        8.22      1.27 o 
  -4 -13 -17       77.76       70.34      5.16 o 
  -3 -13 -17       13.93       12.99      2.06 o 
  -2 -13 -17      101.57      102.24      6.43 o 
  -1 -13 -17      419.94      441.02     22.35 o 
   0 -13 -17       55.15       42.00      3.89 o 
   1 -13 -17      111.93      104.37      6.39 o 
   2 -13 -17        3.15        3.62      1.02 o 
   3 -13 -17       29.33       32.46      3.69 o 
   4 -13 -17       36.84       45.96      3.37 o 
  -4 -12 -17       11.65       14.68      2.29 o 
  -3 -12 -17       20.38       22.57      2.80 o 
  -2 -12 -17       57.46       55.02      3.31 o 
  -1 -12 -17       82.21       94.76      4.89 o 
   0 -12 -17       70.99       67.01      3.22 o 
   1 -12 -17       10.02        6.86      1.92 o 
   2 -12 -17      163.38      197.19      9.49 o 
   3 -12 -17       77.18       81.61      5.86 o 
   4 -12 -17       44.88       52.62      3.81 o 
   5 -12 -17       15.96       16.46      2.26 o 
  -4 -11 -17        9.02        9.69      1.99 o 
  -3 -11 -17       38.13       31.93      2.56 o 
  -2 -11 -17       82.93       79.53      4.09 o 
  -1 -11 -17       96.52       77.04      4.02 o 
   0 -11 -17       50.14       44.26      2.29 o 
   1 -11 -17        5.55        2.76      1.59 o 
   2 -11 -17        2.50        2.09      1.19 o 
   3 -11 -17       48.07       38.17      4.48 o 
   4 -11 -17        1.28        1.49      1.42 o 
   5 -11 -17       72.82       78.38      4.95 o 
   6 -11 -17       90.23       90.31      2.94 o 
  -3 -10 -17      105.80      100.26      5.00 o 
  -2 -10 -17      340.43      322.19     12.69 o 
  -1 -10 -17      116.04      107.43      5.20 o 
   0 -10 -17      120.83      130.21      4.67 o 
   1 -10 -17       41.28       55.14      4.44 o 
   2 -10 -17      537.33      540.48     24.70 o 
   3 -10 -17      200.38      177.12      7.02 o 
   4 -10 -17       18.08       19.21      2.83 o 
   5 -10 -17       29.92       33.14      2.11 o 
   6 -10 -17       44.43       50.06      2.10 o 
  -4  -9 -17      153.60      163.31     10.18 o 
  -3  -9 -17      100.05       87.74      4.63 o 
  -2  -9 -17      354.63      339.44     13.26 o 
  -1  -9 -17       66.79       64.20      3.51 o 
   0  -9 -17       44.98       46.40      2.97 o 
   1  -9 -17      173.74      150.67      5.41 o 
   2  -9 -17      251.33      270.61     13.53 o 
   3  -9 -17       38.29       31.45      2.78 o 
   4  -9 -17       42.23       41.78      3.34 o 
   5  -9 -17       12.36       14.84      1.62 o 
   6  -9 -17       10.70        7.08      1.00 o 
  -4  -8 -17      377.25      356.41     19.88 o 
  -3  -8 -17      163.43      156.16      7.45 o 
  -2  -8 -17       51.80       50.07      2.44 o 
  -1  -8 -17       28.30       26.09      5.81 o 
   0  -8 -17      109.21       99.27      4.77 o 
   1  -8 -17      244.93      217.31      6.05 o 
   2  -8 -17       30.41       32.30      3.58 o 
   3  -8 -17       41.92       34.86      2.13 o 
   4  -8 -17       11.82       17.36      2.43 o 
   5  -8 -17       39.78       43.51      2.85 o 
   6  -8 -17       47.96       52.99      2.35 o 
   7  -8 -17       70.03       64.40      3.97 o 
  -4  -7 -17      164.47      180.42     10.80 o 
  -3  -7 -17       66.86       63.65      3.72 o 
  -2  -7 -17       59.56       60.21      2.74 o 
  -1  -7 -17      705.03      637.99     22.87 o 
   0  -7 -17      238.39      225.90      8.89 o 
   1  -7 -17      107.73       96.81      3.32 o 
   2  -7 -17       60.26       70.22      2.80 o 
   3  -7 -17        0.98        1.58      0.86 o 
   4  -7 -17      109.88      101.24      4.61 o 
   5  -7 -17       32.33       35.91      2.26 o 
   6  -7 -17       24.46       25.62      1.75 o 
   7  -7 -17      158.92      167.03      3.94 o 
  -4  -6 -17       59.75       61.42      5.21 o 
  -3  -6 -17      377.56      375.60     10.01 o 
  -2  -6 -17        4.95        3.16      0.76 o 
  -1  -6 -17      743.40      768.03     27.10 o 
   0  -6 -17      193.57      170.39      5.93 o 
   1  -6 -17      195.00      165.67      4.47 o 
   2  -6 -17        4.14        6.12      1.30 o 
   3  -6 -17       61.08       67.35      2.69 o 
   4  -6 -17       10.23       13.07      1.64 o 
   5  -6 -17       44.49       38.14      3.20 o 
   6  -6 -17       14.75       18.27      1.54 o 
   7  -6 -17       72.99       80.72      2.34 o 
  -4  -5 -17       24.29       25.19      3.54 o 
  -3  -5 -17      116.06       99.00      4.09 o 
  -2  -5 -17       55.46       49.30      2.42 o 
  -1  -5 -17       25.29       23.47      1.95 o 
   0  -5 -17      304.24      320.84      8.69 o 
   1  -5 -17      112.97       92.72      3.36 o 
   2  -5 -17        1.50        1.29      1.00 o 
   3  -5 -17      159.35      157.31      4.08 o 
   4  -5 -17      340.17      347.90     10.17 o 
   5  -5 -17       88.77       91.59      3.87 o 
   6  -5 -17       25.28       35.10      2.36 o 
   7  -5 -17       18.00       20.35      1.15 o 
  -4  -4 -17      182.74      162.13     10.34 o 
  -3  -4 -17      186.52      215.75      7.10 o 
  -2  -4 -17        0.07        0.41      0.62 o 
  -1  -4 -17       17.15       15.51      1.25 o 
   0  -4 -17       96.05      108.43      3.74 o 
   1  -4 -17        0.66        2.08      0.70 o 
   2  -4 -17       78.04       78.82      4.35 o 
   3  -4 -17       38.87       39.36      2.24 o 
   4  -4 -17      636.76      629.59     16.71 o 
   5  -4 -17      362.12      339.81     10.50 o 
   6  -4 -17        2.62        2.59      0.92 o 
   7  -4 -17       26.99       23.71      1.27 o 
  -4  -3 -17      120.03      120.05      7.66 o 
  -3  -3 -17       24.08       23.19      1.86 o 
  -2  -3 -17       14.29       17.14      1.39 o 
  -1  -3 -17      151.51      149.40      5.14 o 
   0  -3 -17      112.21       95.21      3.49 o 
   1  -3 -17       35.59       34.52      3.23 o 
   2  -3 -17       93.61       85.15      4.62 o 
   3  -3 -17      429.70      428.52     10.23 o 
   4  -3 -17      293.39      296.44      8.60 o 
   5  -3 -17      556.96      569.55     14.34 o 
   6  -3 -17       52.71       59.09      2.66 o 
   7  -3 -17       52.74       62.67      2.00 o 
  -4  -2 -17       55.54       59.86      4.71 o 
  -3  -2 -17      264.71      275.28      7.34 o 
  -2  -2 -17       31.27       29.73      1.83 o 
  -1  -2 -17       32.50       32.48      1.86 o 
   0  -2 -17      113.20      123.79      4.97 o 
   1  -2 -17      174.25      152.10      5.24 o 
   2  -2 -17       28.71       28.67      3.43 o 
   3  -2 -17      206.68      194.26      5.90 o 
   4  -2 -17      110.40       95.18      3.91 o 
   5  -2 -17      243.38      239.96      6.83 o 
   6  -2 -17       69.33       68.25      2.85 o 
   7  -2 -17        6.35        5.66      0.72 o 
  -6  -1 -17       81.11       88.68      5.35 o 
  -5  -1 -17       61.46       61.87      4.64 o 
  -4  -1 -17       65.88       64.41      4.82 o 
  -3  -1 -17      136.78      150.88      5.29 o 
  -2  -1 -17      108.69      106.41      3.56 o 
  -1  -1 -17       14.66       16.79      1.56 o 
   0  -1 -17       42.68       42.80      3.01 o 
   1  -1 -17        5.08        5.99      1.17 o 
   2  -1 -17       24.68       25.10      3.57 o 
   3  -1 -17       63.82       67.24      2.98 o 
   4  -1 -17       14.28       15.00      1.92 o 
   5  -1 -17      279.75      255.25      7.15 o 
   6  -1 -17       17.02       21.48      1.66 o 
   7  -1 -17       37.04       43.20      1.60 o 
  -5   0 -17       40.70       42.38      3.39 o 
  -4   0 -17       47.39       45.28      4.28 o 
  -3   0 -17      339.97      371.53     11.80 o 
  -2   0 -17       40.53       43.38      2.43 o 
  -1   0 -17       20.71       21.09      1.71 o 
   0   0 -17      231.49      266.54      8.22 o 
   1   0 -17        5.47        6.91      1.72 o 
   2   0 -17       38.91       46.16      3.34 o 
   3   0 -17       47.48       40.79      2.32 o 
   4   0 -17        4.24        3.73      1.28 o 
   5   0 -17       39.93       43.45      2.53 o 
   6   0 -17       13.02       13.70      1.68 o 
  -5   1 -17        7.30        7.39      1.51 o 
  -4   1 -17        2.77        3.66      1.08 o 
  -3   1 -17       56.67       49.80      3.11 o 
  -2   1 -17       72.46       60.34      3.02 o 
  -1   1 -17       39.79       43.99      2.35 o 
   0   1 -17      111.39      119.49      3.83 o 
   1   1 -17       30.18       29.95      2.92 o 
   2   1 -17       24.36       21.22      2.36 o 
   3   1 -17       52.27       55.69      2.55 o 
   4   1 -17       30.89       30.58      2.50 o 
   5   1 -17        0.02        1.41      1.19 o 
   6   1 -17       35.22       32.18      2.40 o 
  -4   2 -17       41.05       57.38      3.79 o 
  -3   2 -17        6.29        4.54      1.07 o 
  -2   2 -17       76.16       76.99      3.67 o 
  -1   2 -17      104.58      118.99      4.58 o 
   0   2 -17        9.89       10.80      1.26 o 
   1   2 -17       33.51       38.42      3.16 o 
   2   2 -17        1.74        1.50      1.25 o 
   3   2 -17        4.35        2.89      0.95 o 
   4   2 -17       48.17       51.45      3.50 o 
   5   2 -17        2.42        3.46      1.18 o 
   6   2 -17       30.71       45.52      2.59 o 
  -4   3 -17       47.77       54.29      3.35 o 
  -3   3 -17        1.83        2.10      1.09 o 
  -2   3 -17       34.58       31.39      3.12 o 
  -1   3 -17      392.54      404.52     20.63 o 
   0   3 -17        1.54        3.84      1.98 o 
   1   3 -17       64.13       66.84      5.16 o 
   2   3 -17      170.31      198.92      9.86 o 
   3   3 -17       31.46       26.63      2.81 o 
   4   3 -17       11.08        9.45      1.68 o 
   5   3 -17       29.66       30.57      3.36 o 
  -3   4 -17       13.97       16.77      1.66 o 
  -1   4 -17      205.78      227.43     11.81 o 
   0   4 -17       12.49       12.52      2.43 o 
   1   4 -17        1.87        3.60      1.65 o 
   2   4 -17       12.92       12.99      2.01 o 
   3   4 -17        1.71        1.32      1.32 o 
   4   4 -17       42.98       46.42      3.44 o 
  -1   5 -17        7.28       10.07      2.11 o 
   0   5 -17       17.28       27.49      2.99 o 
   1   5 -17       21.78       13.91      2.12 o 
   2   5 -17        1.97        2.51      0.96 o 
   3   5 -17       30.08       37.15      3.61 o 
  -4 -17 -16       43.04       39.36      3.15 o 
  -3 -17 -16       29.53       33.47      2.92 o 
  -2 -17 -16      102.16       95.46      4.20 o 
  -1 -17 -16        8.41        8.63      1.25 o 
   0 -17 -16       37.72       41.19      5.92 o 
  -3 -16 -16        7.23        5.97      0.96 o 
  -2 -16 -16       16.23       19.30      1.63 o 
  -1 -16 -16       42.37       35.72      2.37 o 
   0 -16 -16       52.79       64.12      3.09 o 
   1 -16 -16        1.41        1.75      0.78 o 
  -4 -15 -16        5.51        9.72      1.63 o 
  -3 -15 -16       22.48       19.67      2.28 o 
  -2 -15 -16      124.81      121.93      6.72 o 
  -1 -15 -16        2.84        1.67      0.99 o 
   0 -15 -16       17.12       20.62      1.94 o 
   1 -15 -16        0.18        0.97      0.85 o 
   2 -15 -16       16.13       11.78      2.30 o 
  -5 -14 -16        8.86        9.60      1.74 o 
  -4 -14 -16       44.54       45.15      3.81 o 
  -3 -14 -16        4.53        6.04      1.47 o 
  -2 -14 -16      206.04      169.34      9.48 o 
  -1 -14 -16        9.04        7.77      1.11 o 
   0 -14 -16       89.68       91.78      6.80 o 
   1 -14 -16        7.48        9.20      1.85 o 
   2 -14 -16       61.34       61.09      3.02 o 
   3 -14 -16       53.98       47.93      3.99 o 
   4 -14 -16       20.73       22.45      2.11 o 
  -4 -13 -16       65.33       70.71      5.08 o 
  -3 -13 -16       14.05       11.58      1.99 o 
  -2 -13 -16       49.74       37.44      3.34 o 
  -1 -13 -16      206.18      201.29     10.84 o 
   0 -13 -16       27.05       35.87      2.63 o 
   1 -13 -16        3.35        5.81      1.73 o 
   2 -13 -16       25.51       20.80      1.94 o 
   3 -13 -16        8.92       10.76      2.28 o 
   4 -13 -16       82.77       85.94      5.53 o 
   5 -13 -16        2.75        3.61      1.39 o 
  -4 -12 -16       11.56        7.89      1.90 o 
  -3 -12 -16        2.08        1.56      0.93 o 
  -2 -12 -16       28.33       20.58      2.08 o 
  -1 -12 -16       29.81       27.29      2.24 o 
   0 -12 -16        6.24        7.08      1.58 o 
   1 -12 -16       10.40       10.01      2.08 o 
   2 -12 -16      296.03      273.28     10.99 o 
   3 -12 -16       58.96       71.77      5.48 o 
   4 -12 -16       14.60       14.42      2.30 o 
   5 -12 -16       39.98       51.95      3.97 o 
  -3 -11 -16       41.99       42.84      2.85 o 
  -2 -11 -16       58.86       69.27      3.80 o 
  -1 -11 -16      214.05      177.81      7.66 o 
   0 -11 -16       36.03       37.33      2.11 o 
   1 -11 -16      189.70      194.51     10.51 o 
   2 -11 -16      396.51      366.36     13.23 o 
   3 -11 -16       54.46       52.19      2.49 o 
   4 -11 -16        1.36        5.99      1.80 o 
   5 -11 -16        7.70        7.22      0.97 o 
   6 -11 -16      222.07      228.88      6.26 o 
  -4 -10 -16      153.24      139.54      9.22 o 
  -3 -10 -16      259.56      236.21      9.65 o 
  -2 -10 -16      231.87      221.09      7.15 o 
  -1 -10 -16      101.61       92.52      4.48 o 
   0 -10 -16       17.10       28.62      2.14 o 
   1 -10 -16       11.16       14.80      2.68 o 
   2 -10 -16      281.68      335.54     15.62 o 
   3 -10 -16       13.05       18.13      1.64 o 
   4 -10 -16        4.24        3.28      1.75 o 
   5 -10 -16        6.54        5.77      0.99 o 
   6 -10 -16      218.09      220.11      6.23 o 
  -4  -9 -16      196.79      191.00     11.59 o 
  -3  -9 -16       79.58       74.31      3.21 o 
  -2  -9 -16       42.28       40.07      2.10 o 
  -1  -9 -16        7.62        6.65      2.13 o 
   0  -9 -16       32.37       39.06      2.51 o 
   1  -9 -16      281.48      248.37      6.63 o 
   2  -9 -16       87.24       74.48      5.47 o 
   3  -9 -16       16.41       13.45      1.75 o 
   4  -9 -16      205.26      208.64      7.35 o 
   5  -9 -16        8.36       12.10      1.42 o 
   6  -9 -16      133.48      140.01      4.38 o 
   7  -9 -16      143.78      165.08      4.42 o 
  -5  -8 -16      260.01      223.84     13.33 o 
  -4  -8 -16      488.58      471.58     24.24 o 
  -3  -8 -16      339.09      340.95     13.15 o 
  -2  -8 -16      239.02      225.53      7.32 o 
  -1  -8 -16      158.88      175.30      7.16 o 
   0  -8 -16      155.19      132.49      5.62 o 
   1  -8 -16      288.22      259.67      7.00 o 
   2  -8 -16       51.53       57.38      3.53 o 
   3  -8 -16      129.66      109.34      3.91 o 
   4  -8 -16       62.86       74.59      4.66 o 
   5  -8 -16        6.84        4.94      0.97 o 
   6  -8 -16       33.96       38.40      1.86 o 
   7  -8 -16      173.28      168.06      2.93 o 
  -5  -7 -16       52.49       62.51      5.19 o 
  -4  -7 -16      287.82      289.98     16.37 o 
  -3  -7 -16      136.99      141.96      6.07 o 
  -2  -7 -16       35.41       33.30      1.97 o 
  -1  -7 -16      390.03      363.38      9.58 o 
   0  -7 -16      393.09      382.83     13.90 o 
   1  -7 -16       85.08       80.98      2.96 o 
   2  -7 -16        7.85        9.34      1.09 o 
   3  -7 -16      212.62      200.15      5.40 o 
   4  -7 -16      146.57      142.67      4.70 o 
   5  -7 -16       60.49       60.84      1.96 o 
   6  -7 -16        0.38        0.03      0.51 o 
   7  -7 -16      136.33      138.65      2.52 o 
  -5  -6 -16       18.56       17.60      2.99 o 
  -4  -6 -16      375.17      389.51     20.48 o 
  -3  -6 -16       80.23       71.15      6.84 o 
  -2  -6 -16      214.04      205.22      5.03 o 
  -1  -6 -16      740.01      715.90     18.12 o 
   0  -6 -16       56.71       58.02      2.43 o 
   1  -6 -16       15.58       18.13      1.28 o 
   2  -6 -16      394.66      348.64      9.37 o 
   3  -6 -16       25.25       22.78      1.62 o 
   4  -6 -16      405.95      383.02      9.10 o 
   5  -6 -16       14.70       16.49      1.12 o 
   6  -6 -16      146.37      152.41      3.35 o 
   7  -6 -16       37.03       37.56      1.00 o 
  -5  -5 -16      716.24      709.17     36.43 o 
  -4  -5 -16        7.31       10.26      2.38 o 
  -3  -5 -16      132.45      129.97      5.62 o 
  -2  -5 -16      412.76      417.94      9.14 o 
  -1  -5 -16       48.70       39.50      1.60 o 
   0  -5 -16      296.67      284.84      7.10 o 
   1  -5 -16       85.80       79.22      2.39 o 
   2  -5 -16       51.53       53.93      2.52 o 
   3  -5 -16       87.11       86.50      2.58 o 
   4  -5 -16      187.69      174.66      4.94 o 
   5  -5 -16       55.35       42.79      1.74 o 
   6  -5 -16      192.29      211.50      6.57 o 
   7  -5 -16       26.27       29.13      0.92 o 
  -4  -4 -16      230.14      229.85     13.12 o 
  -3  -4 -16      227.78      197.48      8.22 o 
  -2  -4 -16      417.68      411.20      8.86 o 
  -1  -4 -16       20.77       20.46      1.01 o 
   0  -4 -16      503.36      457.38     11.63 o 
   1  -4 -16      257.19      229.22      5.23 o 
   2  -4 -16       95.42       88.28      3.34 o 
   3  -4 -16      270.52      245.58      5.98 o 
   4  -4 -16       69.20       77.88      3.16 o 
   5  -4 -16      165.08      148.36      3.73 o 
   6  -4 -16       26.95       20.02      1.02 o 
   7  -4 -16       22.84       22.09      0.76 o 
  -4  -3 -16       47.37       51.26      4.57 o 
  -3  -3 -16       93.03       92.76      5.28 o 
  -2  -3 -16       88.70      100.60      2.82 o 
  -1  -3 -16       10.86        9.91      0.75 o 
   0  -3 -16        1.97        2.97      0.67 o 
   1  -3 -16      202.53      184.76      4.51 o 
   2  -3 -16       45.97       48.82      2.96 o 
   3  -3 -16      391.82      404.14      8.91 o 
   4  -3 -16      111.69      102.25      3.73 o 
   5  -3 -16       35.10       36.51      1.87 o 
   6  -3 -16       44.92       40.09      1.70 o 
   7  -3 -16       12.52       12.42      0.58 o 
  -4  -2 -16      209.43      202.91     11.65 o 
  -3  -2 -16      244.97      249.26      7.93 o 
  -2  -2 -16      100.52       98.12      2.75 o 
  -1  -2 -16       24.07       22.42      1.31 o 
   0  -2 -16       74.78       65.16      2.21 o 
   1  -2 -16       15.39       16.37      1.40 o 
   2  -2 -16       58.07       65.19      3.27 o 
   3  -2 -16      103.35       92.11      3.30 o 
   4  -2 -16      781.04      792.04     16.63 o 
   5  -2 -16       40.23       36.61      1.83 o 
   6  -2 -16        4.55        5.09      0.56 o 
   7  -2 -16       61.16       66.09      1.49 o 
  -4  -1 -16       84.69       86.43      6.66 o 
  -3  -1 -16       10.22        9.37      1.16 o 
  -2  -1 -16      176.43      173.90      5.13 o 
  -1  -1 -16       70.43       65.90      2.37 o 
   0  -1 -16       40.23       38.27      2.01 o 
   1  -1 -16      126.07      134.47      5.56 o 
   2  -1 -16      132.89      126.86      5.01 o 
   3  -1 -16      213.07      189.97      5.37 o 
   4  -1 -16        3.63        3.26      0.80 o 
   5  -1 -16       15.71       21.03      1.96 o 
   6  -1 -16       21.15       21.45      1.09 o 
   7  -1 -16        1.98        2.02      0.45 o 
  -5   0 -16        6.37        9.60      1.99 o 
  -4   0 -16       99.47       85.86      5.82 o 
  -3   0 -16       97.73       95.82      3.41 o 
  -2   0 -16      314.86      350.33      8.93 o 
  -1   0 -16       15.88       15.81      1.75 o 
   0   0 -16       50.12       44.87      2.37 o 
   1   0 -16       11.78       14.72      1.87 o 
   2   0 -16       35.61       34.87      4.39 o 
   3   0 -16        7.19        6.26      1.21 o 
   4   0 -16      191.07      211.73      5.68 o 
   5   0 -16       84.76       78.37      2.34 o 
   6   0 -16       46.85       39.83      1.86 o 
   7   0 -16       38.48       37.29      1.98 o 
  -6   1 -16        8.95       10.24      1.72 o 
  -5   1 -16        8.70       12.12      1.97 o 
  -4   1 -16       86.33       82.31      6.04 o 
  -3   1 -16       89.58       94.08      3.81 o 
  -2   1 -16       66.57       69.10      3.14 o 
  -1   1 -16        0.81        1.92      0.85 o 
   0   1 -16       41.04       38.35      2.34 o 
   1   1 -16       96.77      103.12      3.91 o 
   2   1 -16       65.11       54.96      6.34 o 
   3   1 -16      168.23      172.80      5.30 o 
   4   1 -16        5.18        5.59      0.95 o 
   5   1 -16       36.97       39.97      1.90 o 
   6   1 -16        7.23        5.74      0.67 o 
   7   1 -16       19.60       22.31      1.68 o 
  -5   2 -16        3.23        4.01      1.31 o 
  -4   2 -16       30.17       20.20      1.93 o 
  -3   2 -16       30.95       27.64      1.97 o 
  -2   2 -16        3.75        3.47      1.15 o 
  -1   2 -16        0.74        1.07      0.79 o 
   0   2 -16        1.24        0.28      0.82 o 
   1   2 -16       26.81       27.33      2.76 o 
   2   2 -16       42.00       35.00      3.10 o 
   3   2 -16       31.33       39.35      2.34 o 
   4   2 -16       24.12       30.85      2.56 o 
   5   2 -16        5.00        3.47      0.82 o 
   6   2 -16       16.84       17.65      1.34 o 
   7   2 -16       36.76       49.24      2.05 o 
  -4   3 -16       17.54       20.71      2.37 o 
  -3   3 -16      166.85      203.31     10.61 o 
  -2   3 -16       32.50       44.18      2.30 o 
  -1   3 -16       12.34       15.67      1.39 o 
   0   3 -16      154.91      171.84      5.80 o 
   1   3 -16       44.46       47.91      3.33 o 
   2   3 -16       92.57       62.13      3.77 o 
   3   3 -16      163.29      171.81      5.11 o 
   4   3 -16        4.51        2.45      1.39 o 
   5   3 -16       10.14       14.58      1.60 o 
   6   3 -16       10.57       10.49      1.45 o 
  -4   4 -16        7.54        8.16      1.47 o 
  -3   4 -16        6.01        5.90      1.41 o 
  -2   4 -16        9.64        7.64      1.18 o 
  -1   4 -16       97.31      104.63      4.08 o 
   0   4 -16       26.60       30.36      2.80 o 
   1   4 -16        5.69        2.11      1.38 o 
   2   4 -16       18.99       22.43      2.33 o 
   3   4 -16        8.84       11.74      1.31 o 
   4   4 -16        0.70        0.65      1.22 o 
   5   4 -16        5.29        2.42      1.00 o 
   6   4 -16       52.31       50.20      3.17 o 
  -3   5 -16       16.19       16.18      1.65 o 
  -2   5 -16       17.29       28.75      2.20 o 
  -1   5 -16       34.26       36.37      3.93 o 
   0   5 -16       12.46       11.76      2.44 o 
   1   5 -16        2.27        0.55      1.52 o 
   2   5 -16       51.61       46.84      3.71 o 
   3   5 -16        4.13        5.19      1.65 o 
   4   5 -16       15.56       17.56      1.97 o 
   5   5 -16        2.64        2.14      1.18 o 
  -1   6 -16       80.02       98.91      6.07 o 
   0   6 -16       21.07       22.69      2.78 o 
   1   6 -16       52.14       61.17      4.28 o 
   2   6 -16       31.25       32.98      2.14 o 
   3   6 -16        7.89        9.96      2.31 o 
   4   6 -16       17.79       17.12      2.25 o 
  -2 -18 -15        4.57        5.41      1.78 o 
  -1 -18 -15       15.85       17.84      2.19 o 
  -4 -17 -15        4.70        4.74      1.38 o 
  -3 -17 -15       70.38       70.29      4.97 o 
  -2 -17 -15        6.27        8.54      1.29 o 
  -1 -17 -15       30.03       33.68      2.11 o 
   0 -17 -15       24.81       28.78      1.92 o 
   1 -17 -15       14.91       17.40      1.65 o 
   2 -17 -15        9.33       13.63      1.89 o 
  -4 -16 -15        0.39        0.92      0.81 o 
  -3 -16 -15       14.11       12.85      1.35 o 
  -2 -16 -15       22.80       21.00      1.57 o 
  -1 -16 -15      131.80      141.34      5.89 o 
   0 -16 -15       57.30       71.52      3.39 o 
   1 -16 -15       53.11       53.30      2.59 o 
   2 -16 -15       16.03       14.21      2.22 o 
   3 -16 -15       62.59       68.54      4.15 o 
  -4 -15 -15       42.81       43.55      3.49 o 
  -3 -15 -15       60.71       56.30      4.14 o 
  -2 -15 -15      103.68      108.56      6.45 o 
  -1 -15 -15      183.55      139.73      4.71 o 
   0 -15 -15        9.80       15.07      1.73 o 
   1 -15 -15       58.66       54.60      3.96 o 
   2 -15 -15       41.75       43.91      4.21 o 
   3 -15 -15       27.59       31.06      3.02 o 
  -4 -14 -15       60.80       52.64      4.13 o 
  -3 -14 -15      141.67      165.90      9.68 o 
  -2 -14 -15      163.15      185.50     10.21 o 
  -1 -14 -15      139.05      126.86      7.32 o 
   0 -14 -15       44.22       40.03      2.77 o 
   1 -14 -15       48.21       43.00      2.68 o 
   2 -14 -15        1.33        1.40      0.88 o 
   3 -14 -15       34.06       34.45      3.67 o 
   4 -14 -15       29.99       32.07      2.72 o 
   5 -14 -15       69.22       67.03      4.38 o 
  -4 -13 -15       26.44       33.23      3.31 o 
  -3 -13 -15       48.53       50.25      4.05 o 
  -2 -13 -15       34.98       35.20      3.23 o 
  -1 -13 -15       78.34       86.08      5.60 o 
   0 -13 -15        5.20       14.05      1.15 o 
   1 -13 -15       19.88       23.24      2.11 o 
   2 -13 -15       56.98       49.85      2.90 o 
   3 -13 -15       78.08       88.36      6.08 o 
   4 -13 -15      116.88      133.26      7.31 o 
   5 -13 -15       35.55       29.64      1.76 o 
  -3 -12 -15      116.37       99.55      6.63 o 
  -2 -12 -15        4.46        5.18      1.31 o 
  -1 -12 -15        2.14        2.08      1.21 o 
   0 -12 -15        4.62        7.68      1.18 o 
   1 -12 -15       99.87       95.11      6.28 o 
   2 -12 -15      139.98      124.01      5.56 o 
   3 -12 -15      109.01       99.41      4.14 o 
   4 -12 -15        9.84       11.01      2.11 o 
   5 -12 -15       24.74       25.31      2.10 o 
   6 -12 -15       45.70       51.86      1.92 o 
  -3 -11 -15       89.01      101.08      3.87 o 
  -2 -11 -15       11.52       13.37      1.22 o 
  -1 -11 -15       81.26       94.30      4.35 o 
   0 -11 -15       48.51       42.83      2.69 o 
   1 -11 -15       57.17       41.07      4.07 o 
   2 -11 -15      315.19      281.72     13.15 o 
   3 -11 -15       44.36       44.45      2.42 o 
   4 -11 -15       50.24       45.69      4.21 o 
   5 -11 -15       30.52       30.58      1.78 o 
   6 -11 -15       45.03       50.66      2.17 o 
  -4 -10 -15       50.96       48.89      4.47 o 
  -3 -10 -15      133.33      121.23      4.40 o 
  -2 -10 -15       26.33       26.82      2.58 o 
  -1 -10 -15      155.81      163.19      6.91 o 
   0 -10 -15       15.38       15.03      1.51 o 
   1 -10 -15       37.30       31.19      2.01 o 
   2 -10 -15       48.96       43.16      3.91 o 
   3 -10 -15       28.51       30.20      2.12 o 
   4 -10 -15       31.03       28.01      3.61 o 
   5 -10 -15       40.88       44.57      2.20 o 
   6 -10 -15       24.58       25.93      1.35 o 
   7 -10 -15        9.96        8.15      0.54 o 
  -5  -9 -15      283.95      261.88     15.42 o 
  -4  -9 -15       24.06       21.09      1.89 o 
  -3  -9 -15      371.21      350.85     13.11 o 
  -2  -9 -15       12.33       16.52      1.21 o 
  -1  -9 -15       23.22       17.41      1.30 o 
   0  -9 -15      147.21      147.19      5.37 o 
   1  -9 -15      121.45      121.00      3.46 o 
   2  -9 -15      299.65      276.61     13.80 o 
   3  -9 -15       16.05       16.93      1.68 o 
   4  -9 -15        1.78        4.20      1.02 o 
   5  -9 -15       44.02       39.87      1.95 o 
   6  -9 -15       74.55       75.96      2.14 o 
   7  -9 -15       36.26       45.43      1.14 o 
  -5  -8 -15      749.13      745.12     38.23 o 
  -4  -8 -15       75.76       66.85      3.59 o 
  -3  -8 -15       34.71       34.70      1.79 o 
  -2  -8 -15       88.01       82.03      2.91 o 
  -1  -8 -15       72.35       68.61      2.50 o 
   0  -8 -15      224.44      207.79      8.12 o 
   1  -8 -15      232.97      212.76      5.42 o 
   2  -8 -15      225.01      190.68      6.79 o 
   3  -8 -15       81.27       76.45      2.83 o 
   4  -8 -15      178.10      163.73      5.31 o 
   5  -8 -15       42.56       41.36      1.69 o 
   6  -8 -15      120.63      115.55      2.47 o 
   7  -8 -15      106.05      123.44      2.23 o 
  -5  -7 -15      253.12      217.40     13.42 o 
  -4  -7 -15     1219.10     1176.17     45.32 o 
  -3  -7 -15      292.81      270.08      8.00 o 
  -2  -7 -15       80.27       67.21      2.30 o 
  -1  -7 -15      327.39      345.85      9.20 o 
   0  -7 -15      310.43      279.24      8.56 o 
   1  -7 -15      402.31      381.71      9.43 o 
   2  -7 -15      196.81      175.94      4.18 o 
   3  -7 -15       82.21       77.53      3.36 o 
   4  -7 -15      159.64      183.43      4.64 o 
   5  -7 -15       16.45       22.01      1.70 o 
   6  -7 -15       26.38       27.27      1.24 o 
   7  -7 -15       67.75       70.21      1.19 o 
   8  -7 -15       14.57       17.29      0.60 o 
  -5  -6 -15      291.33      297.52     16.56 o 
  -4  -6 -15      475.29      460.91     17.35 o 
  -3  -6 -15       65.87       68.68      2.66 o 
  -2  -6 -15      166.61      148.47      4.18 o 
  -1  -6 -15      266.19      265.05      6.32 o 
   0  -6 -15      240.46      206.26      4.29 o 
   1  -6 -15      114.54      100.68      2.87 o 
   2  -6 -15       75.57       70.68      2.50 o 
   3  -6 -15      204.92      196.59      4.28 o 
   4  -6 -15       21.13       22.66      1.25 o 
   5  -6 -15       77.35       71.53      1.91 o 
   6  -6 -15        7.48        7.46      0.49 o 
   7  -6 -15       91.55       86.66      1.32 o 
   8  -6 -15        1.60        2.21      0.27 o 
  -5  -5 -15      294.06      287.66     15.67 o 
  -4  -5 -15      611.63      581.34     21.49 o 
  -3  -5 -15      132.71      136.97      4.37 o 
  -2  -5 -15      129.45      117.85      3.45 o 
  -1  -5 -15       15.48       13.44      0.84 o 
   0  -5 -15     1435.23     1385.49     24.40 o 
   1  -5 -15       15.42       18.46      1.90 o 
   2  -5 -15      110.52      115.33      3.61 o 
   3  -5 -15      215.11      216.22      4.34 o 
   4  -5 -15      241.27      237.76      4.84 o 
   5  -5 -15      121.86      127.50      3.63 o 
   6  -5 -15       72.39       60.19      1.11 o 
   7  -5 -15        0.54        0.42      0.24 o 
   8  -5 -15        7.49       10.09      0.37 o 
  -5  -4 -15       66.13       58.20      5.01 o 
  -4  -4 -15       56.88       58.54      7.51 o 
  -3  -4 -15      210.55      201.26      6.02 o 
  -2  -4 -15       32.77       31.96      1.38 o 
  -1  -4 -15       11.49       13.50      0.85 o 
   0  -4 -15       24.06       22.55      1.04 o 
   1  -4 -15      214.87      201.37      4.47 o 
   2  -4 -15      275.89      254.19      7.51 o 
   3  -4 -15       96.59       89.30      2.72 o 
   4  -4 -15      206.34      192.04      3.45 o 
   5  -4 -15      354.30      324.70      4.88 o 
   6  -4 -15       10.37        7.96      0.49 o 
   7  -4 -15       23.26       23.29      0.62 o 
   8  -4 -15        8.88        8.10      0.34 o 
  -5  -3 -15      228.17      224.58     13.12 o 
  -4  -3 -15      177.21      185.86      8.01 o 
  -3  -3 -15        7.76        4.84      0.90 o 
  -2  -3 -15       18.05       22.54      1.12 o 
  -1  -3 -15       64.39       58.25      1.70 o 
   0  -3 -15       25.44       20.83      1.15 o 
   1  -3 -15      315.17      305.12      6.37 o 
   2  -3 -15       81.87       75.32      2.83 o 
   3  -3 -15       70.44       73.36      2.86 o 
   4  -3 -15       57.96       46.69      1.84 o 
   5  -3 -15        3.21        0.83      0.39 o 
   6  -3 -15       42.14       43.35      0.91 o 
   7  -3 -15        1.26        1.01      0.24 o 
   8  -3 -15        7.59        8.16      0.35 o 
  -5  -2 -15       81.33       75.19      5.94 o 
  -4  -2 -15      600.43      596.15     21.41 o 
  -3  -2 -15      280.03      262.86      6.70 o 
  -2  -2 -15       49.95       43.31      1.57 o 
  -1  -2 -15       69.64       72.62      1.86 o 
   0  -2 -15       87.38       85.36      2.39 o 
   1  -2 -15      111.28       99.36      3.35 o 
   2  -2 -15       13.45       10.10      1.20 o 
   3  -2 -15      110.65      100.86      2.41 o 
   4  -2 -15      461.74      432.88      6.41 o 
   5  -2 -15        0.85        1.49      0.39 o 
   6  -2 -15       42.24       34.71      1.14 o 
   7  -2 -15       22.12       26.38      0.62 o 
   8  -2 -15       43.64       50.37      0.86 o 
  -4  -1 -15      189.44      181.21      7.87 o 
  -3  -1 -15      900.99      935.13     23.17 o 
  -2  -1 -15        8.78       10.03      0.85 o 
  -1  -1 -15      328.54      308.94      6.27 o 
   0  -1 -15       69.85       69.56      2.01 o 
   1  -1 -15       24.67       20.96      1.11 o 
   2  -1 -15       38.60       32.68      1.68 o 
   3  -1 -15      158.33      154.47      3.68 o 
   4  -1 -15       13.31       13.49      1.22 o 
   5  -1 -15      280.99      278.71      5.02 o 
   6  -1 -15        0.20        0.48      0.35 o 
   7  -1 -15        2.65        2.53      0.26 o 
   8  -1 -15        0.45        2.26      0.25 o 
  -5   0 -15       94.99       82.39      6.64 o 
  -4   0 -15       40.47       40.88      3.11 o 
  -3   0 -15      291.29      280.93      8.98 o 
  -2   0 -15       69.16       74.65      2.35 o 
  -1   0 -15       85.07       71.51      2.30 o 
   0   0 -15        1.59        1.72      0.61 o 
   1   0 -15      138.12      124.43      3.25 o 
   2   0 -15        6.83        8.69      1.10 o 
   3   0 -15       90.67      100.18      2.80 o 
   4   0 -15      111.37      107.64      2.81 o 
   5   0 -15      202.68      203.89      4.06 o 
   6   0 -15       14.41       16.04      0.71 o 
   7   0 -15       11.48       13.04      0.54 o 
   8   0 -15        2.22        2.24      0.23 o 
  -4   1 -15       54.36       45.58      3.25 o 
  -3   1 -15       10.87        9.77      1.21 o 
  -2   1 -15      135.84      140.31      5.06 o 
  -1   1 -15       34.93       38.75      2.08 o 
   0   1 -15        7.89        9.74      1.08 o 
   1   1 -15       18.85       32.02      1.59 o 
   2   1 -15       32.17       30.32      2.41 o 
   3   1 -15        4.71        5.06      0.84 o 
   4   1 -15        1.22        2.40      1.02 o 
   5   1 -15       46.94       50.79      1.79 o 
   6   1 -15       29.98       38.97      1.37 o 
   7   1 -15        0.66        0.14      0.30 o 
   8   1 -15        7.36       10.91      0.87 o 
  -6   2 -15       22.79       24.43      2.59 o 
  -5   2 -15       13.72       16.94      2.44 o 
  -4   2 -15       56.11       66.95      3.76 o 
  -3   2 -15       67.06       68.39      3.24 o 
  -2   2 -15       60.28       52.07      2.85 o 
  -1   2 -15        3.72        3.08      0.94 o 
   0   2 -15       95.75       87.17      3.51 o 
   1   2 -15       19.44       23.79      1.44 o 
   2   2 -15       78.31      101.13      4.93 o 
   3   2 -15       48.80       45.23      2.13 o 
   4   2 -15      113.07      120.90      3.74 o 
   5   2 -15       81.72       71.59      2.56 o 
   6   2 -15        3.89        2.80      0.59 o 
   7   2 -15        1.81        1.07      0.34 o 
  -5   3 -15        4.86        2.51      1.33 o 
  -4   3 -15       17.49       17.37      1.86 o 
  -3   3 -15        0.06        0.01      0.78 o 
  -2   3 -15       27.26       27.52      2.00 o 
  -1   3 -15       68.41       66.34      2.94 o 
   0   3 -15       54.43       53.32      2.50 o 
   1   3 -15       62.18       74.17      4.32 o 
   2   3 -15       28.78       26.84      2.71 o 
   3   3 -15      101.41       97.59      3.12 o 
   4   3 -15      220.62      225.41      6.38 o 
   5   3 -15       20.97       26.56      2.59 o 
   6   3 -15       51.89       52.47      2.02 o 
   7   3 -15       12.10       11.15      0.93 o 
  -5   4 -15        9.62       10.37      1.65 o 
  -4   4 -15        4.77        1.76      1.28 o 
  -3   4 -15       61.32       59.46      3.82 o 
  -2   4 -15       88.12       74.73      3.23 o 
  -1   4 -15        8.44        5.89      1.04 o 
   0   4 -15       60.83       55.93      2.19 o 
   1   4 -15        3.24        7.27      1.79 o 
   2   4 -15       37.52       37.64      3.13 o 
   3   4 -15       13.97       11.55      1.33 o 
   4   4 -15        2.77        3.31      0.92 o 
   5   4 -15       58.19       66.16      2.73 o 
   6   4 -15       63.12       67.45      3.64 o 
  -4   5 -15       18.74       21.22      2.18 o 
  -3   5 -15       23.80       24.42      2.15 o 
  -2   5 -15      118.83      112.00      4.89 o 
  -1   5 -15      116.98      117.89      6.64 o 
   0   5 -15        2.67        3.78      1.48 o 
   1   5 -15       25.01       28.01      2.64 o 
   2   5 -15      115.13      140.06     12.64 o 
   3   5 -15        1.71        0.26      0.90 o 
   4   5 -15        9.56       10.38      1.84 o 
   5   5 -15       11.49       16.74      1.26 o 
   6   5 -15       65.48       74.66      5.86 o 
  -3   6 -15       15.04       20.99      1.99 o 
  -2   6 -15       42.22       40.60      2.74 o 
  -1   6 -15        5.19        1.39      1.81 o 
   0   6 -15        5.75        4.08      1.96 o 
   1   6 -15       15.48       15.83      2.57 o 
   2   6 -15        0.49        0.73      1.35 o 
   3   6 -15       48.48       44.57      4.07 o 
   4   6 -15       58.96       54.34      3.48 o 
   5   6 -15        4.82        5.22      1.33 o 
  -1   7 -15       68.20       66.00      4.91 o 
   0   7 -15       22.78       24.05      2.88 o 
   1   7 -15        2.11        1.69      1.42 o 
   2   7 -15       17.46       15.16      1.60 o 
   3   7 -15        0.92        1.51      1.21 o 
   4   7 -15        1.72        1.99      1.29 o 
  -3 -18 -14        9.18        9.43      1.74 o 
  -2 -18 -14       34.32       34.71      2.09 o 
  -1 -18 -14        4.43        8.07      1.42 o 
   0 -18 -14       51.07       50.39      2.47 o 
  -5 -17 -14        6.78       10.28      1.74 o 
  -4 -17 -14       31.78       32.26      3.03 o 
  -3 -17 -14        1.88        1.78      0.77 o 
  -2 -17 -14       15.99       18.24      1.77 o 
  -1 -17 -14        4.28        6.37      1.16 o 
   0 -17 -14        2.40        3.45      1.73 o 
   1 -17 -14       35.56       41.48      1.77 o 
   2 -17 -14        4.37        5.17      1.42 o 
  -4 -16 -14       11.60       11.87      1.72 o 
  -3 -16 -14       61.42       56.41      4.41 o 
  -2 -16 -14        9.53        9.21      1.16 o 
  -1 -16 -14       15.37       17.99      1.87 o 
   0 -16 -14        8.12       10.36      1.42 o 
   1 -16 -14       11.05       13.06      1.50 o 
   2 -16 -14       39.66       37.97      2.46 o 
   3 -16 -14       15.92       18.23      2.12 o 
  -5 -15 -14       23.95       27.00      2.76 o 
  -4 -15 -14        1.50        2.62      1.11 o 
  -3 -15 -14      115.83      106.86      6.65 o 
  -2 -15 -14       16.80       18.09      2.16 o 
  -1 -15 -14       82.79       66.56      2.72 o 
   0 -15 -14       58.47       54.17      3.17 o 
   1 -15 -14        7.53       11.83      1.47 o 
   2 -15 -14      101.29       99.52      3.43 o 
   3 -15 -14      101.48      101.31      6.04 o 
   4 -15 -14        5.02        3.99      1.08 o 
  -4 -14 -14       81.53       86.32      5.97 o 
  -3 -14 -14       98.73       95.51      6.16 o 
  -2 -14 -14       91.81       80.16      5.26 o 
  -1 -14 -14        9.08       11.57      1.73 o 
   0 -14 -14       39.84       38.86      2.63 o 
   1 -14 -14        1.07        1.33      1.04 o 
   2 -14 -14       13.93       15.47      1.33 o 
   3 -14 -14      113.94      120.36      7.18 o 
   4 -14 -14       69.76       70.37      4.43 o 
   5 -14 -14        9.93       14.82      1.49 o 
  -4 -13 -14       12.62       11.22      2.13 o 
  -3 -13 -14      152.95      151.67      8.97 o 
  -2 -13 -14       97.38       80.77      5.45 o 
  -1 -13 -14       16.02       19.29      2.35 o 
   0 -13 -14      184.59      185.22      6.94 o 
   1 -13 -14      236.62      227.53      8.85 o 
   2 -13 -14        1.77        1.14      1.00 o 
   3 -13 -14       75.62       74.17      5.64 o 
   4 -13 -14       53.74       64.16      4.44 o 
   5 -13 -14       45.44       46.08      2.12 o 
   6 -13 -14       19.65       19.93      0.93 o 
  -3 -12 -14       30.14       29.11      2.06 o 
  -2 -12 -14      158.84      146.87      6.49 o 
  -1 -12 -14       45.92       50.20      3.98 o 
   0 -12 -14        8.43       13.25      1.68 o 
   1 -12 -14       64.08       67.95      3.59 o 
   2 -12 -14       35.73       31.23      2.60 o 
   3 -12 -14       16.25       13.57      1.39 o 
   4 -12 -14        8.29        8.80      2.04 o 
   5 -12 -14        2.89        2.07      0.72 o 
   6 -12 -14        0.98        0.73      0.58 o 
  -4 -11 -14      268.03      244.21     13.27 o 
  -3 -11 -14      124.82      128.88      4.49 o 
  -2 -11 -14       44.11       40.65      1.84 o 
  -1 -11 -14      150.80      152.85      6.40 o 
   0 -11 -14       21.61       18.17      1.61 o 
   1 -11 -14      247.55      228.01     10.81 o 
   2 -11 -14      287.04      260.50     12.91 o 
   3 -11 -14      190.20      202.87     12.18 o 
   4 -11 -14      234.58      247.33     13.06 o 
   5 -11 -14       32.77       30.51      1.53 o 
   6 -11 -14       19.20       26.29      1.16 o 
   7 -11 -14       54.47       58.40      1.28 o 
  -4 -10 -14       56.73       63.07      6.11 o 
  -3 -10 -14       82.39       75.51      3.18 o 
  -2 -10 -14      130.60      118.98      4.26 o 
  -1 -10 -14      101.18      104.38      3.78 o 
   0 -10 -14       57.75       55.13      2.75 o 
   1 -10 -14       51.50       49.86      2.38 o 
   2 -10 -14      435.59      393.15     18.72 o 
   3 -10 -14     1464.84     1515.29     40.71 o 
   4 -10 -14       25.72       22.96      1.91 o 
   5 -10 -14       65.45       58.05      1.85 o 
   6 -10 -14        6.68        6.14      0.60 o 
   7 -10 -14       14.05       18.35      0.66 o 
  -5  -9 -14      156.90      154.00      6.61 o 
  -4  -9 -14      146.51      137.87      5.13 o 
  -3  -9 -14      194.43      200.05      6.12 o 
  -2  -9 -14      154.77      133.44      4.23 o 
  -1  -9 -14       48.37       49.27      1.84 o 
   0  -9 -14        9.30       15.67      2.98 o 
   1  -9 -14      145.51      140.04      3.93 o 
   2  -9 -14      329.08      287.46     15.41 o 
   3  -9 -14      709.97      685.36     17.26 o 
   4  -9 -14       89.37       82.70      4.32 o 
   5  -9 -14       73.93       72.87      1.82 o 
   6  -9 -14      206.56      191.07      2.95 o 
   7  -9 -14       19.06       15.56      0.54 o 
  -5  -8 -14      252.16      224.49      9.78 o 
  -4  -8 -14      379.56      374.56     10.49 o 
  -3  -8 -14      238.44      236.60      6.80 o 
  -2  -8 -14      428.52      425.85      9.30 o 
  -1  -8 -14        8.71        8.23      1.50 o 
   0  -8 -14      112.58      118.36      3.45 o 
   1  -8 -14      984.31      924.71     18.60 o 
   2  -8 -14      706.11      650.72     14.18 o 
   3  -8 -14      226.76      198.75      4.46 o 
   4  -8 -14       17.89       17.34      1.00 o 
   5  -8 -14      311.34      286.54      5.02 o 
   6  -8 -14       53.94       48.99      0.95 o 
   7  -8 -14      169.52      178.44      2.32 o 
   8  -8 -14        6.22        5.81      0.35 o 
  -6  -7 -14       15.70       18.80      2.94 o 
  -5  -7 -14       32.41       34.25      2.47 o 
  -4  -7 -14       10.45        9.41      1.06 o 
  -3  -7 -14     1202.88     1198.02     30.55 o 
  -2  -7 -14       42.36       40.51      1.34 o 
  -1  -7 -14      225.68      205.55      5.41 o 
   0  -7 -14       67.58       72.43      2.40 o 
   1  -7 -14      111.11      112.01      2.95 o 
   2  -7 -14      337.69      371.39      7.12 o 
   3  -7 -14       24.91       29.20      1.43 o 
   4  -7 -14       27.26       24.95      2.35 o 
   5  -7 -14       73.04       71.41      1.59 o 
   6  -7 -14        8.84        6.27      0.37 o 
   7  -7 -14      141.44      154.39      2.08 o 
   8  -7 -14       10.92        9.34      0.36 o 
  -6  -6 -14       38.53       36.59      3.83 o 
  -5  -6 -14      491.84      507.69     18.43 o 
  -4  -6 -14       12.03       10.38      1.12 o 
  -3  -6 -14      548.44      518.16     12.62 o 
  -2  -6 -14      184.79      175.59      4.33 o 
  -1  -6 -14      298.15      271.62      5.34 o 
   0  -6 -14      165.53      158.63      3.11 o 
   1  -6 -14      212.41      218.65      4.94 o 
   2  -6 -14       16.58       13.66      1.03 o 
   3  -6 -14       38.09       35.24      1.37 o 
   4  -6 -14      489.47      451.74      7.20 o 
   5  -6 -14       26.66       24.49      0.83 o 
   6  -6 -14       15.89       14.37      0.53 o 
   7  -6 -14      189.74      195.80      2.41 o 
   8  -6 -14       46.27       55.37      0.92 o 
  -6  -5 -14       42.27       43.95      4.24 o 
  -5  -5 -14       95.49       99.77      4.81 o 
  -4  -5 -14       28.97       32.71      2.66 o 
  -3  -5 -14      210.24      198.77      4.93 o 
  -2  -5 -14        1.06        2.68      0.78 o 
  -1  -5 -14      160.15      150.47      2.94 o 
   0  -5 -14      256.92      224.41      4.03 o 
   1  -5 -14      343.09      340.26      8.92 o 
   2  -5 -14      217.40      198.82      4.40 o 
   3  -5 -14      167.08      163.53      3.21 o 
   4  -5 -14      452.11      442.95      6.34 o 
   5  -5 -14       29.56       23.29      0.75 o 
   6  -5 -14       16.67       19.22      0.56 o 
   7  -5 -14       32.17       21.03      0.56 o 
   8  -5 -14       23.40       22.98      0.55 o 
  -6  -4 -14       87.82       79.87      6.28 o 
  -5  -4 -14       41.73       37.32      5.20 o 
  -4  -4 -14       77.60       73.04      2.90 o 
  -3  -4 -14      517.11      483.86     11.64 o 
  -2  -4 -14       80.01       75.76      1.81 o 
  -1  -4 -14       25.10       23.31      0.93 o 
   0  -4 -14      272.29      264.80      4.62 o 
   1  -4 -14      212.04      182.82      4.15 o 
   2  -4 -14      106.29      100.44      2.31 o 
   3  -4 -14      437.49      412.16      6.79 o 
   4  -4 -14      365.89      340.80      4.72 o 
   5  -4 -14       17.61       21.00      0.65 o 
   6  -4 -14      163.73      156.53      1.76 o 
   7  -4 -14       26.79       25.73      0.61 o 
   8  -4 -14       18.00       21.52      0.54 o 
  -6  -3 -14       63.54       69.96      5.60 o 
  -5  -3 -14       35.33       42.48      5.42 o 
  -4  -3 -14      498.78      494.06     13.92 o 
  -3  -3 -14       45.18       38.30      1.50 o 
  -2  -3 -14       68.59       66.91      1.67 o 
  -1  -3 -14        3.39        4.63      0.53 o 
   0  -3 -14       19.49       21.02      0.86 o 
   1  -3 -14       25.78       25.76      1.25 o 
   2  -3 -14       46.87       47.87      1.33 o 
   3  -3 -14      168.27      189.80      3.74 o 
   4  -3 -14      481.30      500.89      7.05 o 
   5  -3 -14       60.66       54.52      1.07 o 
   6  -3 -14      150.46      141.17      1.67 o 
   7  -3 -14       44.64       53.44      0.84 o 
   8  -3 -14       16.92       25.99      0.59 o 
  -5  -2 -14      107.06      104.28      7.56 o 
  -4  -2 -14      341.81      347.22      8.64 o 
  -3  -2 -14      275.61      256.75      5.58 o 
  -2  -2 -14      107.61      102.01      2.70 o 
  -1  -2 -14       73.87       64.12      1.53 o 
   0  -2 -14       36.18       41.43      1.20 o 
   1  -2 -14        3.94        4.58      0.56 o 
   2  -2 -14       89.78       80.23      2.75 o 
   3  -2 -14      121.39      119.45      2.50 o 
   4  -2 -14      284.00      290.35      4.48 o 
   5  -2 -14      128.59      125.22      2.08 o 
   6  -2 -14        8.62       10.41      0.39 o 
   7  -2 -14        5.33        4.66      0.29 o 
   8  -2 -14        0.25        1.75      0.23 o 
  -5  -1 -14      129.31      117.99      5.61 o 
  -4  -1 -14      220.81      202.30      6.75 o 
  -3  -1 -14      678.57      665.32     14.13 o 
  -2  -1 -14      182.68      177.49      3.85 o 
  -1  -1 -14        2.06        2.53      0.48 o 
   0  -1 -14      100.34       88.34      2.11 o 
   1  -1 -14        2.48        4.71      0.64 o 
   2  -1 -14       43.34       40.57      2.00 o 
   3  -1 -14      157.04      150.78      4.25 o 
   4  -1 -14      206.89      192.77      4.60 o 
   5  -1 -14      125.43      127.36      2.17 o 
   6  -1 -14        8.07        8.63      0.37 o 
   7  -1 -14       11.15       15.48      0.45 o 
   8  -1 -14       11.92       13.07      0.41 o 
  -5   0 -14       53.73       56.73      3.61 o 
  -4   0 -14      187.51      179.25      7.71 o 
  -3   0 -14      123.02      111.78      3.88 o 
  -2   0 -14      303.86      270.15      5.43 o 
  -1   0 -14       46.48       47.48      1.54 o 
   0   0 -14       13.60       11.92      0.92 o 
   1   0 -14      123.72      109.74      2.84 o 
   2   0 -14      337.97      311.72      7.10 o 
   3   0 -14      134.60      132.18      2.96 o 
   4   0 -14       15.78       17.71      1.09 o 
   5   0 -14       14.14       11.42      0.64 o 
   6   0 -14       28.21       27.56      0.63 o 
   7   0 -14       21.94       37.99      0.72 o 
   8   0 -14       25.70       23.24      0.79 o 
  -5   1 -14       67.72       68.84      5.77 o 
  -4   1 -14      123.11      128.09      5.77 o 
  -3   1 -14       23.49       26.49      2.03 o 
  -2   1 -14       49.88       47.68      1.81 o 
  -1   1 -14       49.99       53.27      1.85 o 
   0   1 -14       12.38        9.86      0.88 o 
   1   1 -14       56.06       68.42      1.97 o 
   2   1 -14       28.00       27.53      1.37 o 
   3   1 -14        8.64        5.38      0.80 o 
   4   1 -14      197.63      189.99      4.04 o 
   5   1 -14        3.76        3.77      0.47 o 
   6   1 -14        2.86        8.31      0.61 o 
   7   1 -14       16.46       15.06      0.51 o 
   8   1 -14        4.37        4.43      0.28 o 
  -5   2 -14       30.40       34.12      4.05 o 
  -4   2 -14       31.34       32.30      4.22 o 
  -3   2 -14        1.39        1.34      0.80 o 
  -2   2 -14      274.24      255.70      7.13 o 
  -1   2 -14       37.23       39.93      2.14 o 
   0   2 -14       23.45       20.27      1.51 o 
   1   2 -14      134.68      163.23      3.94 o 
   2   2 -14      118.54      124.91      3.68 o 
   3   2 -14       25.03       21.22      1.37 o 
   4   2 -14       22.69       22.55      2.26 o 
   5   2 -14       24.38       26.21      1.13 o 
   6   2 -14       41.88       38.68      1.12 o 
   7   2 -14        3.14        1.98      0.29 o 
   8   2 -14       49.28       54.44      0.95 o 
  -6   3 -14       10.88        9.65      1.81 o 
  -5   3 -14       20.24       21.28      2.71 o 
  -4   3 -14       72.52       66.26      3.79 o 
  -3   3 -14        3.70        5.26      1.12 o 
  -2   3 -14        8.99       10.29      1.36 o 
  -1   3 -14       31.77       26.68      2.05 o 
   0   3 -14       12.25       14.95      1.43 o 
   1   3 -14        7.95       10.93      1.33 o 
   2   3 -14      310.88      327.62     11.73 o 
   3   3 -14      148.79      136.89      3.75 o 
   4   3 -14       55.08       55.62      2.47 o 
   5   3 -14        9.53       12.05      1.10 o 
   6   3 -14       72.25       78.07      3.16 o 
   7   3 -14       13.50       14.44      0.64 o 
   8   3 -14       61.30       49.93      1.56 o 
  -5   4 -14       24.91       27.46      2.91 o 
  -4   4 -14        0.19        0.04      0.89 o 
  -3   4 -14       53.47       52.86      4.42 o 
  -2   4 -14       34.25       37.94      3.67 o 
  -1   4 -14       89.39       86.62      3.48 o 
   0   4 -14       66.45       78.09      3.21 o 
   1   4 -14       93.16       96.60      4.98 o 
   2   4 -14       20.92       21.89      2.48 o 
   3   4 -14        0.90        0.98      0.73 o 
   4   4 -14       22.41       26.59      1.64 o 
   5   4 -14       13.29       10.64      1.11 o 
   6   4 -14      145.86      144.07      4.64 o 
   7   4 -14       30.55       31.93      1.24 o 
  -5   5 -14        8.50       10.91      1.65 o 
  -4   5 -14       15.59       14.05      2.07 o 
  -3   5 -14        6.38        6.64      1.27 o 
  -2   5 -14      108.52      115.19      4.25 o 
  -1   5 -14       31.69       39.76      2.25 o 
   0   5 -14      127.51      126.83      3.86 o 
   1   5 -14      138.17      147.24      6.57 o 
   2   5 -14      184.10      189.36      8.12 o 
   3   5 -14       24.53       24.88      1.85 o 
   4   5 -14      113.44      115.23      4.35 o 
   5   5 -14       56.19       49.06      2.11 o 
   6   5 -14      100.13      102.71      3.56 o 
   7   5 -14       17.94       17.94      1.25 o 
  -4   6 -14        9.98       11.19      1.67 o 
  -3   6 -14       28.76       22.77      1.84 o 
  -2   6 -14       39.77       39.63      2.43 o 
  -1   6 -14       34.21       34.50      1.92 o 
   0   6 -14       13.31       12.27      1.26 o 
   1   6 -14       11.21        9.41      1.79 o 
   2   6 -14       46.73       40.19      5.07 o 
   3   6 -14       19.99       17.49      1.70 o 
   4   6 -14       53.07       51.97      3.64 o 
   5   6 -14        8.83       10.95      1.06 o 
   6   6 -14        1.89        3.27      0.72 o 
  -3   7 -14        3.16        5.70      1.14 o 
  -2   7 -14       58.72       62.31      3.76 o 
  -1   7 -14      102.28      102.31      6.70 o 
   0   7 -14        6.49        1.04      1.81 o 
   1   7 -14       63.51       81.27      5.56 o 
   2   7 -14       44.88       41.14      3.60 o 
   3   7 -14      183.52      201.34     11.37 o 
   4   7 -14       75.79       84.97      6.01 o 
   5   7 -14        2.00        1.67      1.11 o 
   0   8 -14       49.44       51.64      4.10 o 
   1   8 -14        1.48        2.65      1.45 o 
   2   8 -14       73.36       86.23      3.88 o 
   3   8 -14       10.08       12.10      1.86 o 
   4   8 -14        6.25        7.90      1.85 o 
  -4 -18 -13       34.13       36.25      2.05 o 
  -3 -18 -13        7.86        7.69      1.63 o 
  -2 -18 -13       57.88       63.87      3.08 o 
  -1 -18 -13        0.34        0.39      0.95 o 
   0 -18 -13       28.11       20.63      1.88 o 
   1 -18 -13       28.95       28.18      2.73 o 
  -5 -17 -13       45.79       47.76      3.69 o 
  -4 -17 -13       10.96       13.78      2.20 o 
  -3 -17 -13       56.18       58.81      4.59 o 
  -2 -17 -13      108.96      105.47      4.94 o 
  -1 -17 -13        1.72        3.44      1.03 o 
   0 -17 -13        8.57       12.17      1.41 o 
   1 -17 -13       34.72       36.25      3.57 o 
   2 -17 -13       20.25       15.66      1.53 o 
  -4 -16 -13       22.58       23.06      2.39 o 
  -3 -16 -13       19.78       19.53      1.78 o 
  -2 -16 -13        5.74        7.44      2.26 o 
  -1 -16 -13       21.48       24.75      2.19 o 
   0 -16 -13        9.72       10.11      2.18 o 
   1 -16 -13       41.33       35.61      2.62 o 
   2 -16 -13        3.93        5.30      1.19 o 
   3 -16 -13        5.54        7.81      1.57 o 
  -5 -15 -13       25.44       25.71      2.59 o 
  -4 -15 -13      132.68      150.02      8.79 o 
  -3 -15 -13      236.45      226.27     12.00 o 
  -2 -15 -13       65.49       68.56      4.54 o 
  -1 -15 -13      216.79      211.78      6.65 o 
   0 -15 -13       70.34       73.23      3.79 o 
   1 -15 -13       53.64       52.26      2.96 o 
   2 -15 -13       34.89       35.84      1.91 o 
   3 -15 -13       11.97       12.21      2.09 o 
   4 -15 -13       23.54       25.16      1.73 o 
  -4 -14 -13       84.90       72.28      5.76 o 
  -3 -14 -13      151.11      122.14      7.64 o 
  -2 -14 -13      260.72      232.32     12.98 o 
  -1 -14 -13       13.95       14.81      2.01 o 
   0 -14 -13       19.93       21.82      1.40 o 
   1 -14 -13        4.09        4.83      1.24 o 
   2 -14 -13      119.99      107.12      3.84 o 
   3 -14 -13      107.45      105.11      6.83 o 
   4 -14 -13       94.72       92.30      5.38 o 
   5 -14 -13       35.38       33.37      2.10 o 
  -3 -13 -13       61.01       50.71      4.26 o 
  -2 -13 -13      139.28      119.71      7.56 o 
  -1 -13 -13      318.39      377.86     18.24 o 
   0 -13 -13      193.96      202.16      7.62 o 
   1 -13 -13      223.62      217.59      8.29 o 
   2 -13 -13      140.02      120.44      3.99 o 
   3 -13 -13      108.66       97.02      6.86 o 
   4 -13 -13       69.72       79.82      5.27 o 
   5 -13 -13       25.77       27.07      1.76 o 
   6 -13 -13       19.88       22.90      1.04 o 
  -4 -12 -13      122.38      111.85      7.11 o 
  -3 -12 -13       14.90       16.61      1.55 o 
  -2 -12 -13       16.10       19.74      1.41 o 
  -1 -12 -13      124.28      126.36      7.44 o 
   0 -12 -13       36.29       37.74      2.90 o 
   1 -12 -13       36.20       28.77      3.11 o 
   2 -12 -13       46.44       49.38      2.51 o 
   3 -12 -13        6.05        8.25      1.09 o 
   4 -12 -13      134.25      139.62      8.09 o 
   5 -12 -13       30.62       32.85      1.89 o 
   6 -12 -13       12.74       14.13      0.89 o 
  -4 -11 -13       38.03       32.18      2.82 o 
  -3 -11 -13       68.07       56.37      3.05 o 
  -2 -11 -13      545.69      523.72     13.85 o 
  -1 -11 -13      133.65      113.50      4.48 o 
   0 -11 -13       93.58       84.84      4.42 o 
   1 -11 -13       52.43       50.35      2.35 o 
   2 -11 -13      189.00      184.40      9.50 o 
   3 -11 -13       36.12       31.39      2.31 o 
   4 -11 -13      155.74      148.81      4.40 o 
   5 -11 -13        8.79        8.80      0.97 o 
   6 -11 -13       17.52       16.81      0.87 o 
   7 -11 -13       32.98       33.13      0.86 o 
  -5 -10 -13      259.05      253.13     14.25 o 
  -4 -10 -13       66.93       72.87      2.70 o 
  -3 -10 -13       32.08       33.41      1.91 o 
  -2 -10 -13      506.49      489.89     13.16 o 
  -1 -10 -13       83.58       77.61      2.24 o 
   0 -10 -13       23.90       22.03      1.90 o 
   1 -10 -13       39.70       44.50      4.12 o 
   2 -10 -13      114.71       95.23      4.33 o 
   3 -10 -13      840.70      781.69     19.33 o 
   4 -10 -13      337.72      328.78      8.96 o 
   5 -10 -13        2.74        2.90      0.53 o 
   6 -10 -13       36.86       42.91      0.97 o 
   7 -10 -13       29.43       31.53      0.75 o 
  -5  -9 -13      438.43      410.03     21.75 o 
  -4  -9 -13       30.96       28.16      1.89 o 
  -3  -9 -13      211.35      189.64      5.07 o 
  -2  -9 -13        6.50        7.41      0.65 o 
  -1  -9 -13       54.57       54.63      1.77 o 
   0  -9 -13       98.19       93.65      2.92 o 
   1  -9 -13        5.10        7.66      1.20 o 
   2  -9 -13      265.51      265.07      7.98 o 
   3  -9 -13      486.90      428.20      8.21 o 
   4  -9 -13       45.66       49.16      1.59 o 
   5  -9 -13       89.37       79.63      1.72 o 
   6  -9 -13       17.60       15.43      0.53 o 
   7  -9 -13       28.32       37.43      0.79 o 
   8  -9 -13       14.88       17.86      0.55 o 
  -5  -8 -13      130.47      121.11      5.96 o 
  -4  -8 -13       37.87       31.38      1.70 o 
  -3  -8 -13       87.18       88.33      2.56 o 
  -2  -8 -13       11.68       13.69      0.91 o 
  -1  -8 -13      130.48      118.80      2.91 o 
   0  -8 -13      377.84      404.13      9.71 o 
   1  -8 -13       39.11       50.23      2.21 o 
   2  -8 -13      436.14      439.49      8.62 o 
   3  -8 -13       22.03       18.40      1.09 o 
   4  -8 -13       22.55       24.17      1.06 o 
   5  -8 -13       24.93       26.59      0.74 o 
   6  -8 -13      472.00      469.34      5.06 o 
   7  -8 -13       27.46       27.22      0.68 o 
   8  -8 -13        7.96       10.77      0.44 o 
  -6  -7 -13       23.48       26.32      3.35 o 
  -5  -7 -13       83.29       76.12      2.97 o 
  -4  -7 -13      414.41      384.42     10.61 o 
  -3  -7 -13     1096.24     1046.58     22.19 o 
  -2  -7 -13      532.66      552.17     11.94 o 
  -1  -7 -13      210.40      196.90      4.60 o 
   0  -7 -13      317.56      336.93      6.51 o 
   1  -7 -13       40.80       29.10      1.48 o 
   2  -7 -13       66.42       67.23      2.12 o 
   3  -7 -13       47.62       40.04      1.29 o 
   4  -7 -13       44.74       50.21      1.66 o 
   5  -7 -13      252.30      246.76      2.87 o 
   6  -7 -13       15.64       12.58      0.47 o 
   7  -7 -13      107.91      108.96      1.45 o 
   8  -7 -13       38.49       39.67      0.73 o 
  -6  -6 -13      108.39      106.27      7.50 o 
  -5  -6 -13       56.45       64.56      2.57 o 
  -4  -6 -13       40.21       47.68      2.09 o 
  -3  -6 -13      883.20      831.95     18.01 o 
  -2  -6 -13        1.59        1.67      0.47 o 
  -1  -6 -13      111.30      107.33      2.29 o 
   0  -6 -13      175.32      174.60      3.19 o 
   1  -6 -13        7.63        8.85      0.77 o 
   2  -6 -13       94.82       92.07      2.27 o 
   3  -6 -13      191.20      163.71      2.86 o 
   4  -6 -13       70.74       65.46      1.35 o 
   5  -6 -13       57.75       55.18      0.89 o 
   6  -6 -13        1.34        2.90      0.29 o 
   7  -6 -13       24.74       30.44      0.68 o 
   8  -6 -13       26.90       27.41      0.61 o 
  -6  -5 -13       35.40       37.36      3.86 o 
  -5  -5 -13       55.70       60.15      5.44 o 
  -4  -5 -13     1082.52     1043.11     27.54 o 
  -3  -5 -13       47.09       50.67      2.04 o 
  -2  -5 -13      208.93      178.73      4.04 o 
  -1  -5 -13       65.97       73.16      1.66 o 
   0  -5 -13      405.84      400.34      6.67 o 
   1  -5 -13       23.80       24.00      0.97 o 
   2  -5 -13      170.34      154.59      3.32 o 
   3  -5 -13       87.88      102.43      1.78 o 
   4  -5 -13       29.71       30.40      0.96 o 
   5  -5 -13      366.29      382.35      3.73 o 
   6  -5 -13      129.01      152.40      1.76 o 
   7  -5 -13       51.54       54.65      0.91 o 
   8  -5 -13       25.51       23.64      0.57 o 
   9  -5 -13        5.71        7.70      0.34 o 
  -6  -4 -13       64.92       60.72      5.01 o 
  -5  -4 -13        1.34        0.88      0.74 o 
  -4  -4 -13       16.72       16.03      1.91 o 
  -3  -4 -13      190.47      177.28      4.18 o 
  -2  -4 -13       31.88       38.31      1.12 o 
  -1  -4 -13       70.74       61.76      1.48 o 
   0  -4 -13      225.17      234.12      4.14 o 
   1  -4 -13      138.53      133.30      2.94 o 
   2  -4 -13       25.56       27.80      0.98 o 
   3  -4 -13        1.75        4.86      0.49 o 
   4  -4 -13      360.95      320.17      4.50 o 
   5  -4 -13        6.39        7.30      0.34 o 
   6  -4 -13       97.01       84.54      1.10 o 
   7  -4 -13       32.65       30.72      0.65 o 
   8  -4 -13        1.56        0.83      0.21 o 
   9  -4 -13       11.58       11.08      0.38 o 
  -6  -3 -13       45.15       44.24      4.36 o 
  -5  -3 -13      298.35      305.26     14.90 o 
  -4  -3 -13      675.73      664.05     17.62 o 
  -3  -3 -13      165.03      165.34      3.39 o 
  -2  -3 -13      358.39      378.01      6.82 o 
  -1  -3 -13      609.54      600.10      9.37 o 
   0  -3 -13      152.17      137.19      2.67 o 
   1  -3 -13       10.85        9.48      0.61 o 
   2  -3 -13       48.40       51.84      1.37 o 
   3  -3 -13      877.15      843.13     10.98 o 
   4  -3 -13     1542.03     1579.15     19.00 o 
   5  -3 -13      246.01      197.00      2.12 o 
   6  -3 -13       47.25       44.74      0.77 o 
   7  -3 -13        5.38        3.99      0.28 o 
   8  -3 -13        5.72        5.56      0.44 o 
   9  -3 -13       38.03       36.05      0.71 o 
  -6  -2 -13      129.87      134.00      8.88 o 
  -5  -2 -13       43.14       42.30      2.93 o 
  -4  -2 -13      140.02      125.62      3.26 o 
  -3  -2 -13      226.00      230.40      4.43 o 
  -2  -2 -13       56.11       53.76      1.52 o 
  -1  -2 -13        9.63       14.51      0.73 o 
   0  -2 -13       35.16       38.71      1.11 o 
   1  -2 -13       34.33       30.61      1.05 o 
   2  -2 -13      123.63      132.20      3.00 o 
   3  -2 -13      494.32      446.17      6.93 o 
   4  -2 -13     1292.08     1253.77     15.83 o 
   5  -2 -13      649.47      599.90      5.87 o 
   6  -2 -13       32.99       30.46      0.62 o 
   7  -2 -13      118.38      122.09      1.51 o 
   8  -2 -13       43.73       39.83      0.75 o 
   9  -2 -13       81.30       84.77      1.36 o 
  -6  -1 -13       33.40       34.73      4.25 o 
  -5  -1 -13       88.50       85.51      3.75 o 
  -4  -1 -13      287.95      260.09      6.33 o 
  -3  -1 -13      235.45      253.07      5.25 o 
  -2  -1 -13       71.47       71.81      1.86 o 
  -1  -1 -13       29.13       35.73      1.13 o 
   0  -1 -13       29.48       20.54      0.84 o 
   1  -1 -13       89.28       89.55      2.05 o 
   2  -1 -13      332.19      314.23      6.65 o 
   3  -1 -13       48.67       46.67      1.34 o 
   4  -1 -13      192.16      193.97      2.83 o 
   5  -1 -13      316.90      279.65      3.02 o 
   6  -1 -13       92.35       88.01      1.11 o 
   7  -1 -13      237.48      256.06      2.76 o 
   8  -1 -13       27.37       25.77      0.74 o 
   9  -1 -13        3.17        2.56      0.22 o 
  -5   0 -13      193.41      183.63      7.91 o 
  -4   0 -13       38.62       41.74      1.91 o 
  -3   0 -13      363.89      378.36      8.46 o 
  -2   0 -13       25.32       28.62      1.19 o 
  -1   0 -13       13.75       16.22      0.83 o 
   0   0 -13       24.64       22.70      0.90 o 
   1   0 -13       60.80       61.47      2.18 o 
   2   0 -13       64.90       65.97      1.80 o 
   3   0 -13      119.18      103.51      2.45 o 
   4   0 -13      117.31      107.80      1.81 o 
   5   0 -13       89.48       93.46      1.52 o 
   6   0 -13       86.75       81.93      1.08 o 
   7   0 -13      130.79      152.43      1.84 o 
   8   0 -13        7.02        9.10      0.35 o 
   9   0 -13        5.87        7.67      0.31 o 
  -6   1 -13       96.24       95.71      7.14 o 
  -5   1 -13      123.22      135.54     10.98 o 
  -4   1 -13       59.71       52.03      2.75 o 
  -3   1 -13       23.73       21.65      1.32 o 
  -2   1 -13      147.69      129.58      3.06 o 
  -1   1 -13      120.58      121.07      2.81 o 
   0   1 -13       98.17       96.85      2.27 o 
   1   1 -13      330.35      317.50      7.17 o 
   2   1 -13       90.08       89.56      2.37 o 
   3   1 -13       20.54       20.90      1.05 o 
   4   1 -13      571.71      536.76      7.44 o 
   5   1 -13      257.86      237.38      3.58 o 
   6   1 -13       23.00       20.73      0.53 o 
   7   1 -13       52.92       52.20      0.83 o 
   8   1 -13        4.31        4.45      0.27 o 
  -5   2 -13       35.40       38.08      4.55 o 
  -4   2 -13       38.44       38.74      4.86 o 
  -3   2 -13      141.88      128.13      4.31 o 
  -2   2 -13        9.47        7.55      0.75 o 
  -1   2 -13      231.83      243.78      5.56 o 
   0   2 -13      237.10      263.02      6.59 o 
   1   2 -13       48.30       50.07      1.73 o 
   2   2 -13       78.41       84.63      2.61 o 
   3   2 -13       66.73       59.06      1.79 o 
   4   2 -13       83.72       78.74      3.34 o 
   5   2 -13       20.06       21.71      0.86 o 
   6   2 -13       92.08       82.36      1.20 o 
   7   2 -13       64.44       60.03      1.11 o 
   8   2 -13       52.65       63.56      1.01 o 
  -5   3 -13       83.01       68.38      5.95 o 
  -4   3 -13       51.91       52.61      3.45 o 
  -3   3 -13        2.81        2.79      1.04 o 
  -2   3 -13       24.58       25.60      1.56 o 
  -1   3 -13      117.51      117.97      2.93 o 
   0   3 -13       38.77       42.85      1.70 o 
   1   3 -13        4.75        3.40      0.60 o 
   2   3 -13       83.12      101.49      3.41 o 
   3   3 -13       47.05       38.87      1.57 o 
   4   3 -13      128.38      112.87      2.89 o 
   5   3 -13       47.67       42.17      1.47 o 
   6   3 -13       72.56       63.32      1.51 o 
   7   3 -13       16.53       16.23      0.51 o 
   8   3 -13       23.83       28.55      0.60 o 
  -5   4 -13        0.76        1.46      1.35 o 
  -4   4 -13        9.35        7.85      1.54 o 
  -3   4 -13       46.13       44.41      2.61 o 
  -2   4 -13       50.87       44.40      2.58 o 
  -1   4 -13       59.58       53.89      2.75 o 
   0   4 -13      188.36      191.44      7.29 o 
   1   4 -13        7.78        8.48      0.91 o 
   2   4 -13      308.78      301.01     11.16 o 
   3   4 -13      289.56      286.85     12.04 o 
   4   4 -13       20.22       22.47      1.57 o 
   5   4 -13        7.85        8.90      1.26 o 
   6   4 -13       33.84       25.91      1.36 o 
   7   4 -13       44.89       46.92      1.03 o 
   8   4 -13       28.59       36.99      0.73 o 
  -5   5 -13       10.79        7.95      1.74 o 
  -4   5 -13       26.79       37.92      3.70 o 
  -3   5 -13       16.91       19.84      1.74 o 
  -2   5 -13       26.55       26.46      2.01 o 
  -1   5 -13      215.29      207.67      7.02 o 
   0   5 -13       64.70       82.96      3.35 o 
   1   5 -13       77.80       78.77      3.29 o 
   2   5 -13      171.90      158.29      6.78 o 
   3   5 -13      456.40      446.71     11.66 o 
   4   5 -13       45.66       42.70      2.32 o 
   5   5 -13      192.51      183.68      5.36 o 
   6   5 -13       86.30       86.34      2.83 o 
   7   5 -13      183.66      190.85      4.06 o 
  -5   6 -13        1.92        6.44      1.41 o 
  -4   6 -13       21.90       24.68      2.69 o 
  -3   6 -13       51.40       51.37      3.06 o 
  -2   6 -13       20.08       27.91      1.97 o 
  -1   6 -13      131.01      120.80      4.57 o 
   0   6 -13       86.97       75.22      2.70 o 
   1   6 -13        8.82        7.07      1.77 o 
   2   6 -13       54.21       50.24      3.48 o 
   3   6 -13       21.73       25.61      2.10 o 
   4   6 -13       31.08       39.58      3.45 o 
   5   6 -13       20.56       22.35      1.64 o 
   6   6 -13       36.48       39.92      2.79 o 
   7   6 -13      168.10      163.98      4.02 o 
  -4   7 -13       51.25       60.00      3.74 o 
  -3   7 -13        2.90        2.09      0.87 o 
  -2   7 -13        8.07        8.23      1.25 o 
  -1   7 -13       66.85       63.38      3.08 o 
   0   7 -13       62.51       56.62      2.56 o 
   1   7 -13       44.83       44.98      4.61 o 
   2   7 -13       13.67       14.32      2.52 o 
   3   7 -13        0.41        0.09      0.93 o 
   4   7 -13        0.84        0.73      1.27 o 
   5   7 -13        1.54        1.57      1.04 o 
   6   7 -13        6.05        7.20      0.95 o 
  -3   8 -13       12.17       12.52      1.47 o 
  -2   8 -13       70.89       85.00      4.61 o 
  -1   8 -13       61.98       52.19      4.76 o 
   0   8 -13      103.18       92.43      6.63 o 
   1   8 -13       46.91       37.44      4.02 o 
   2   8 -13       12.76       22.01      2.65 o 
   3   8 -13       55.52       55.13      5.66 o 
   4   8 -13        3.25        0.46      1.18 o 
   5   8 -13       15.70       12.32      1.72 o 
  -1   9 -13       33.52       31.62      3.38 o 
   0   9 -13      143.06      154.40      8.49 o 
   1   9 -13        4.05        5.82      1.65 o 
   2   9 -13       75.08       75.72      3.57 o 
   3   9 -13        8.48       10.47      1.79 o 
   4   9 -13       53.03       54.68      4.00 o 
  -4 -18 -12       55.39       51.92      3.07 o 
  -3 -18 -12       35.72       42.03      3.46 o 
  -2 -18 -12        9.97        9.32      1.27 o 
  -1 -18 -12        3.24        6.24      1.06 o 
   0 -18 -12        1.02        2.71      1.21 o 
   1 -18 -12        8.30        9.61      1.60 o 
  -5 -17 -12      333.15      363.91     18.48 o 
  -4 -17 -12       44.64       46.25      2.53 o 
  -3 -17 -12        0.04        0.53      0.66 o 
  -2 -17 -12       21.56       22.92      3.25 o 
  -1 -17 -12       19.04       16.92      1.75 o 
   0 -17 -12       12.27       14.74      1.59 o 
   1 -17 -12       17.51       13.28      1.10 o 
   2 -17 -12        6.15        4.98      1.05 o 
   3 -17 -12       55.15       55.29      3.43 o 
  -6 -16 -12        2.28        2.56      1.33 o 
  -5 -16 -12       29.39       29.60      2.79 o 
  -4 -16 -12      179.29      187.75     10.56 o 
  -3 -16 -12       30.03       29.76      2.59 o 
  -2 -16 -12        5.92        4.74      0.98 o 
  -1 -16 -12       24.70       27.50      2.40 o 
   0 -16 -12       47.44       50.99      2.91 o 
   1 -16 -12       42.72       35.23      2.23 o 
   2 -16 -12        1.37       -0.15      0.86 o 
   3 -16 -12       28.12       22.52      1.82 o 
   4 -16 -12       54.43       73.10      4.48 o 
  -5 -15 -12        1.59        3.81      1.34 o 
  -4 -15 -12       98.73       90.37      6.15 o 
  -3 -15 -12        5.94        9.86      1.75 o 
  -2 -15 -12       15.43       13.35      1.97 o 
  -1 -15 -12       31.35       30.86      2.11 o 
   0 -15 -12      263.09      235.67      9.00 o 
   1 -15 -12       15.73       11.77      1.54 o 
   2 -15 -12       78.22       86.19      3.14 o 
   3 -15 -12       22.72       24.58      2.13 o 
   4 -15 -12        4.16        5.51      1.01 o 
   5 -15 -12       13.33       15.63      2.00 o 
  -4 -14 -12       21.63       23.19      2.89 o 
  -3 -14 -12       18.23       19.86      2.70 o 
  -2 -14 -12      213.87      207.16     11.84 o 
  -1 -14 -12        3.48        5.96      1.37 o 
   0 -14 -12       21.02       25.39      1.55 o 
   1 -14 -12       39.49       31.02      2.38 o 
   2 -14 -12       82.13       82.36      3.21 o 
   3 -14 -12       93.85       91.88      4.44 o 
   4 -14 -12       21.21       24.25      2.20 o 
   5 -14 -12        3.01        4.16      1.07 o 
  -3 -13 -12       58.81       64.69      3.23 o 
  -2 -13 -12      688.18      588.03     21.84 o 
  -1 -13 -12      441.53      386.03     19.94 o 
   0 -13 -12      101.78      109.77      3.88 o 
   1 -13 -12       75.55       73.62      3.77 o 
   2 -13 -12        8.84       11.15      1.35 o 
   3 -13 -12      208.89      199.90      7.02 o 
   4 -13 -12       67.09       69.26      4.95 o 
   5 -13 -12       11.16       14.37      1.21 o 
   6 -13 -12       14.49       14.98      0.88 o 
  -4 -12 -12       45.47       44.70      3.40 o 
  -3 -12 -12       41.00       34.92      2.18 o 
  -2 -12 -12        7.16        6.04      0.89 o 
  -1 -12 -12       81.79       90.42      4.50 o 
   0 -12 -12      148.74      136.52     10.15 o 
   1 -12 -12      295.08      292.85     10.82 o 
   2 -12 -12      539.40      528.96     15.06 o 
   3 -12 -12      148.47      137.79      4.77 o 
   4 -12 -12       46.45       37.17      3.32 o 
   5 -12 -12        0.51        0.92      0.55 o 
   6 -12 -12       16.66       15.85      0.86 o 
   7 -12 -12       36.11       41.10      1.03 o 
  -5 -11 -12       24.64       27.17      2.40 o 
  -4 -11 -12        2.61        1.22      0.68 o 
  -3 -11 -12       45.59       41.64      2.58 o 
  -2 -11 -12      651.36      612.72     15.69 o 
  -1 -11 -12        2.68        4.26      0.84 o 
   0 -11 -12       25.60       28.31      7.26 o 
   1 -11 -12       31.97       32.15      1.86 o 
   2 -11 -12      240.56      222.17      8.70 o 
   3 -11 -12      158.99      170.18      5.62 o 
   4 -11 -12       11.87       17.79      1.21 o 
   5 -11 -12       88.49       85.55      2.07 o 
   6 -11 -12        3.32        4.12      0.42 o 
   7 -11 -12       12.96       11.40      0.45 o 
  -5 -10 -12      304.29      289.96     11.88 o 
  -4 -10 -12       30.63       29.30      1.77 o 
  -3 -10 -12      186.79      195.68      4.79 o 
  -2 -10 -12       39.46       37.22      1.49 o 
  -1 -10 -12      249.20      229.02      5.37 o 
   0 -10 -12        8.85       10.02      0.93 o 
   1 -10 -12       81.89       73.75      2.76 o 
   2 -10 -12      164.75      150.05      5.05 o 
   3 -10 -12      479.13      453.32     12.24 o 
   4 -10 -12       96.55       87.50      2.34 o 
   5 -10 -12      184.86      188.12      3.14 o 
   6 -10 -12       45.03       49.77      0.99 o 
   7 -10 -12       21.36       24.97      0.71 o 
   8 -10 -12        5.04        8.02      1.18 o 
  -5  -9 -12      481.15      459.73     15.03 o 
  -4  -9 -12      201.75      190.94      5.83 o 
  -3  -9 -12      233.68      202.93      5.45 o 
  -2  -9 -12       33.02       29.82      1.16 o 
  -1  -9 -12       39.16       35.08      1.36 o 
   0  -9 -12       37.26       39.16      1.58 o 
   1  -9 -12       65.05       58.48      2.42 o 
   2  -9 -12      163.47      170.36      5.07 o 
   3  -9 -12      540.39      539.06      8.58 o 
   4  -9 -12      160.28      152.94      2.95 o 
   5  -9 -12       21.68       17.96      0.57 o 
   6  -9 -12      157.35      162.30      2.02 o 
   7  -9 -12       25.38       22.63      0.63 o 
   8  -9 -12       27.87       23.66      0.62 o 
  -5  -8 -12      273.86      271.54      7.77 o 
  -4  -8 -12      501.83      468.38     12.93 o 
  -3  -8 -12       19.87       17.39      1.01 o 
  -2  -8 -12      200.05      197.43      4.45 o 
  -1  -8 -12      651.33      652.53     12.76 o 
   0  -8 -12      168.85      164.98      3.91 o 
   1  -8 -12      169.93      109.80      3.36 o 
   2  -8 -12      347.92      355.35      7.30 o 
   3  -8 -12      318.22      266.26      4.24 o 
   4  -8 -12      218.85      213.80      3.60 o 
   5  -8 -12       79.18       77.40      1.12 o 
   6  -8 -12      156.74      162.88      2.01 o 
   7  -8 -12       38.42       42.91      0.80 o 
   8  -8 -12        6.41        6.02      0.34 o 
  -6  -7 -12       71.82       73.03      5.47 o 
  -5  -7 -12      243.58      240.36      8.18 o 
  -4  -7 -12      332.24      347.66      8.41 o 
  -3  -7 -12     1067.44     1113.00     23.25 o 
  -2  -7 -12      482.04      520.35     10.20 o 
  -1  -7 -12      127.97      106.80      2.66 o 
   0  -7 -12      116.07      112.60      2.53 o 
   1  -7 -12      130.44      114.90      2.63 o 
   2  -7 -12       71.03       85.01      2.41 o 
   3  -7 -12      153.62      138.54      2.44 o 
   4  -7 -12      236.81      222.95      2.78 o 
   5  -7 -12      104.75      114.40      1.42 o 
   6  -7 -12        6.53        4.52      0.32 o 
   7  -7 -12      146.98      148.26      1.85 o 
   8  -7 -12        0.50        1.02      0.23 o 
  -6  -6 -12       13.26       15.73      2.65 o 
  -5  -6 -12      566.65      579.63     18.29 o 
  -4  -6 -12      212.59      201.04      5.48 o 
  -3  -6 -12      273.12      277.93      5.87 o 
  -2  -6 -12      687.03      682.57     13.25 o 
  -1  -6 -12     1033.56     1008.08     16.43 o 
   0  -6 -12      243.01      252.69      4.44 o 
   1  -6 -12      293.65      315.36      5.87 o 
   2  -6 -12      124.93      113.43      2.49 o 
   3  -6 -12      768.07      738.72     10.19 o 
   4  -6 -12      131.69      114.70      1.92 o 
   5  -6 -12      171.67      160.19      1.82 o 
   6  -6 -12      114.17       97.78      1.33 o 
   7  -6 -12       58.92       50.05      0.87 o 
   8  -6 -12       80.26       82.40      1.27 o 
   9  -6 -12        0.57        0.28      0.19 o 
  -7  -5 -12       24.41       34.10      3.60 o 
  -6  -5 -12      208.46      213.46     12.48 o 
  -5  -5 -12       21.83       30.39      2.10 o 
  -4  -5 -12      631.58      550.51     13.51 o 
  -3  -5 -12       94.69       95.74      2.89 o 
  -2  -5 -12      447.42      425.94      7.69 o 
  -1  -5 -12      552.67      534.80      8.80 o 
   0  -5 -12      708.84      729.25     11.15 o 
   1  -5 -12      119.01      120.40      2.46 o 
   2  -5 -12       29.39       26.80      1.12 o 
   3  -5 -12      448.64      422.53      6.31 o 
   4  -5 -12      155.06      168.60      2.25 o 
   5  -5 -12      392.35      373.33      3.58 o 
   6  -5 -12      231.54      233.48      2.50 o 
   7  -5 -12       49.42       56.05      0.90 o 
   8  -5 -12       55.74       50.68      0.90 o 
   9  -5 -12       12.41       14.98      0.45 o 
  -7  -4 -12      172.35      182.00     11.01 o 
  -6  -4 -12      287.54      294.63     16.33 o 
  -5  -4 -12      104.01      114.18      4.62 o 
  -4  -4 -12      668.23      676.76     16.01 o 
  -3  -4 -12      209.67      172.95      4.34 o 
  -2  -4 -12      237.03      212.04      3.80 o 
  -1  -4 -12       85.20       72.12      1.61 o 
   0  -4 -12      520.91      474.45      7.82 o 
   1  -4 -12      160.39      161.04      3.08 o 
   2  -4 -12      285.69      260.28      4.53 o 
   3  -4 -12      474.14      429.60      6.15 o 
   4  -4 -12      260.73      248.56      3.55 o 
   5  -4 -12      198.65      205.55      2.11 o 
   6  -4 -12       76.90       60.58      0.89 o 
   7  -4 -12       10.77       14.24      0.47 o 
   8  -4 -12       17.57       20.95      0.51 o 
   9  -4 -12        2.83        3.30      0.26 o 
  -7  -3 -12        7.11       10.35      2.37 o 
  -6  -3 -12       98.82       99.33      7.06 o 
  -5  -3 -12       80.37       71.23      3.39 o 
  -4  -3 -12      289.11      265.32      6.97 o 
  -3  -3 -12      109.89       97.80      2.58 o 
  -2  -3 -12      129.34      128.68      2.74 o 
  -1  -3 -12       87.69       69.42      1.50 o 
   0  -3 -12      255.99      229.79      4.03 o 
   1  -3 -12      492.28      490.11      8.00 o 
   2  -3 -12       37.42       36.13      1.33 o 
   3  -3 -12       26.90       27.02      1.16 o 
   4  -3 -12      579.08      564.96      6.31 o 
   5  -3 -12      146.06      122.87      1.45 o 
   6  -3 -12      141.98      135.57      1.56 o 
   7  -3 -12       37.87       33.36      0.67 o 
   8  -3 -12       47.99       49.11      0.78 o 
   9  -3 -12        6.00        4.53      0.26 o 
  -6  -2 -12       34.04       37.33      4.36 o 
  -5  -2 -12       54.68       45.31      2.56 o 
  -4  -2 -12      631.36      583.30     11.10 o 
  -3  -2 -12      247.64      225.62      4.66 o 
  -2  -2 -12      161.76      142.48      2.79 o 
  -1  -2 -12       98.06      109.59      2.21 o 
   0  -2 -12       77.11       90.79      1.87 o 
   1  -2 -12       76.94       85.29      1.93 o 
   2  -2 -12      129.53      107.81      2.30 o 
   3  -2 -12       87.51       88.30      1.71 o 
   4  -2 -12      463.96      455.28      5.29 o 
   5  -2 -12       20.56       16.47      0.44 o 
   6  -2 -12      157.96      140.86      1.56 o 
   7  -2 -12       95.88      113.00      1.40 o 
   8  -2 -12      112.92      120.60      1.55 o 
   9  -2 -12       58.42       65.92      1.03 o 
  -6  -1 -12      106.53      107.31      7.11 o 
  -5  -1 -12       30.73       31.33      1.97 o 
  -4  -1 -12      234.19      212.55      4.73 o 
  -3  -1 -12       72.41       73.38      2.01 o 
  -2  -1 -12       75.74       83.50      1.97 o 
  -1  -1 -12        1.46        2.26      0.38 o 
   0  -1 -12      117.77      106.01      2.03 o 
   1  -1 -12        6.67        7.26      0.59 o 
   2  -1 -12       16.68       14.16      0.77 o 
   3  -1 -12      162.38      151.28      3.19 o 
   4  -1 -12       92.96       89.33      1.60 o 
   5  -1 -12        1.47        1.60      0.24 o 
   6  -1 -12       33.78       33.36      0.63 o 
   7  -1 -12        4.25        5.31      0.31 o 
   8  -1 -12       28.62       27.60      0.77 o 
   9  -1 -12       33.99       41.61      0.73 o 
  -6   0 -12       67.82       67.62      3.95 o 
  -5   0 -12      459.57      478.12     12.37 o 
  -4   0 -12      302.65      286.08      6.59 o 
  -3   0 -12      238.71      253.36      4.95 o 
  -2   0 -12      734.03      768.93     13.31 o 
  -1   0 -12       20.57       24.84      0.95 o 
   0   0 -12      185.04      201.98      3.46 o 
   1   0 -12      244.19      249.64      4.94 o 
   2   0 -12      114.77      103.89      2.63 o 
   3   0 -12       29.59       31.95      0.97 o 
   4   0 -12      143.24      143.44      2.28 o 
   5   0 -12       14.53       18.68      0.48 o 
   6   0 -12       98.37       91.75      1.15 o 
   7   0 -12       43.14       42.13      0.76 o 
   8   0 -12       90.98      108.98      1.42 o 
   9   0 -12       27.91       24.59      0.74 o 
  -6   1 -12       21.96       17.60      2.19 o 
  -5   1 -12      146.38      143.18      6.65 o 
  -4   1 -12      160.26      136.86      4.11 o 
  -3   1 -12      288.57      247.65      5.43 o 
  -2   1 -12      410.02      386.19      8.36 o 
  -1   1 -12       62.01       57.86      1.48 o 
   0   1 -12       59.93       68.10      1.70 o 
   1   1 -12      392.03      425.22      9.07 o 
   2   1 -12      146.24      153.79      3.28 o 
   3   1 -12       54.48       48.94      1.46 o 
   4   1 -12       43.13       46.14      1.04 o 
   5   1 -12      219.86      207.64      2.31 o 
   6   1 -12       43.95       34.78      0.67 o 
   7   1 -12        7.35        7.42      0.35 o 
   8   1 -12        1.00        1.06      0.21 o 
   9   1 -12      100.74      103.60      1.49 o 
  -6   2 -12       28.32       33.89      4.15 o 
  -5   2 -12       18.30       20.88      2.38 o 
  -4   2 -12       26.38       27.97      1.86 o 
  -3   2 -12      230.62      228.97      5.46 o 
  -2   2 -12      109.88      111.00      2.73 o 
  -1   2 -12       71.55       76.74      1.91 o 
   0   2 -12       10.57       17.09      0.94 o 
   1   2 -12       13.67       10.20      0.87 o 
   2   2 -12       11.52       13.40      0.76 o 
   3   2 -12      111.63      111.92      2.40 o 
   4   2 -12       42.81       41.61      0.99 o 
   5   2 -12      103.47      100.27      1.64 o 
   6   2 -12      124.64      103.22      1.28 o 
   7   2 -12       26.44       31.43      0.67 o 
   8   2 -12       52.87       54.17      0.88 o 
   9   2 -12       48.70       43.97      0.81 o 
  -5   3 -12       16.14       20.30      3.42 o 
  -4   3 -12      138.74      127.72      6.01 o 
  -3   3 -12       20.99       21.06      1.62 o 
  -2   3 -12        8.76        7.27      0.77 o 
  -1   3 -12      111.10      121.29      3.06 o 
   0   3 -12       87.30       82.77      2.55 o 
   1   3 -12       73.30       71.68      2.50 o 
   2   3 -12      103.40       76.28      2.47 o 
   3   3 -12       17.24       14.98      0.85 o 
   4   3 -12      165.68      144.74      2.67 o 
   5   3 -12      179.42      171.77      2.76 o 
   6   3 -12        2.18        2.20      0.26 o 
   7   3 -12       34.33       35.83      0.71 o 
   8   3 -12       66.88       66.91      1.08 o 
   9   3 -12       15.66       17.70      1.65 o 
  -5   4 -12       78.23       85.21      6.47 o 
  -4   4 -12       27.06       31.12      6.62 o 
  -3   4 -12       18.94       17.84      2.16 o 
  -2   4 -12      217.43      222.27      7.13 o 
  -1   4 -12        2.87        3.98      0.64 o 
   0   4 -12       83.46       72.66      2.30 o 
   1   4 -12       33.38       28.87      1.27 o 
   2   4 -12      178.21      152.78      4.35 o 
   3   4 -12      479.79      433.09     13.26 o 
   4   4 -12       42.97       45.48      1.68 o 
   5   4 -12       63.19       55.43      1.56 o 
   6   4 -12       60.51       59.60      1.28 o 
   7   4 -12       73.54       77.92      1.43 o 
   8   4 -12        1.02        1.73      0.28 o 
  -6   5 -12        5.06        4.40      1.45 o 
  -5   5 -12        9.78       10.71      2.14 o 
  -4   5 -12       15.05        9.37      1.62 o 
  -3   5 -12        1.85        5.46      1.59 o 
  -2   5 -12       63.52       78.26      3.49 o 
  -1   5 -12       42.41       44.46      2.21 o 
   0   5 -12       71.66       63.33      2.61 o 
   1   5 -12       49.08       53.77      1.97 o 
   2   5 -12        6.93        6.08      1.34 o 
   3   5 -12      580.61      570.35     14.29 o 
   4   5 -12       96.21       96.01      2.80 o 
   5   5 -12       32.77       35.47      1.83 o 
   6   5 -12       42.73       47.01      1.45 o 
   7   5 -12        4.77        3.92      0.35 o 
   8   5 -12       28.29       31.35      0.62 o 
  -5   6 -12        1.45        2.63      1.25 o 
  -4   6 -12       35.81       26.16      2.63 o 
  -3   6 -12      116.77      109.48      4.33 o 
  -2   6 -12      268.52      275.67     13.55 o 
  -1   6 -12      161.95      172.24      5.67 o 
   0   6 -12       33.63       38.17      2.19 o 
   1   6 -12       81.10       74.78      3.16 o 
   2   6 -12       35.46       35.12      3.05 o 
   3   6 -12      104.48       97.12      3.89 o 
   4   6 -12        9.81       11.98      1.33 o 
   5   6 -12       40.22       39.08      1.96 o 
   6   6 -12       11.08       11.86      1.03 o 
   7   6 -12       21.89       18.93      0.96 o 
  -5   7 -12        8.36        7.31      1.46 o 
  -4   7 -12       31.37       33.99      3.08 o 
  -3   7 -12       13.32       12.08      1.57 o 
  -2   7 -12       95.17       93.65      3.72 o 
  -1   7 -12       49.44       55.55      2.66 o 
   0   7 -12       37.60       46.25      2.07 o 
   1   7 -12       39.35       35.47      3.10 o 
   2   7 -12       68.12       62.13      5.10 o 
   3   7 -12       64.55       62.87      3.67 o 
   4   7 -12       37.81       36.58      3.38 o 
   5   7 -12       48.01       52.07      2.77 o 
   6   7 -12       27.54       34.83      1.73 o 
   7   7 -12       55.11       51.63      2.22 o 
  -4   8 -12       35.18       36.06      2.89 o 
  -3   8 -12       52.05       64.92      4.18 o 
  -2   8 -12       76.24       66.73      6.92 o 
  -1   8 -12       59.12       50.28      2.99 o 
   0   8 -12       74.80       87.05      6.63 o 
   1   8 -12       22.03       19.35      3.16 o 
   2   8 -12       15.12        9.36      2.17 o 
   3   8 -12       51.75       55.19      2.76 o 
   4   8 -12       20.51       17.30      2.24 o 
   5   8 -12        0.65        2.00      0.90 o 
   6   8 -12        1.49        1.61      0.74 o 
  -3   9 -12       18.12       20.85      1.80 o 
  -1   9 -12       37.04       39.33      4.19 o 
   0   9 -12       40.73       36.31      4.21 o 
   1   9 -12        7.93        4.14      1.85 o 
   2   9 -12       23.18       21.03      2.58 o 
   3   9 -12       13.55        7.54      1.86 o 
   4   9 -12       76.37       75.35      4.16 o 
   5   9 -12       32.74       36.70      2.83 o 
  -1  10 -12       36.56       51.91      4.04 o 
   0  10 -12        9.68       12.22      2.17 o 
   1  10 -12       22.91       24.61      2.64 o 
   2  10 -12      141.30      138.39      9.00 o 
   3  10 -12       56.24       50.63      4.61 o 
   4  10 -12       88.55       80.80      5.14 o 
  -4 -18 -11      104.82       98.80      6.63 o 
  -3 -18 -11       17.61       22.60      2.76 o 
  -2 -18 -11       17.86       19.27      1.75 o 
  -1 -18 -11       39.11       40.13      2.28 o 
   0 -18 -11       19.39       18.75      1.50 o 
   1 -18 -11       31.37       32.29      2.08 o 
  -5 -17 -11       91.22      100.77      6.11 o 
  -4 -17 -11      129.65      119.97      5.16 o 
  -3 -17 -11       22.73       21.60      1.97 o 
  -2 -17 -11       45.91       44.26      1.96 o 
  -1 -17 -11        4.11        6.07      1.22 o 
   0 -17 -11       17.65       16.74      1.63 o 
   1 -17 -11       17.43       18.67      1.30 o 
   2 -17 -11        3.78        4.26      1.03 o 
   3 -17 -11        9.29       10.58      1.15 o 
  -6 -16 -11       28.66       31.05      2.89 o 
  -5 -16 -11       78.14       86.47      5.50 o 
  -4 -16 -11      136.77      123.68      5.39 o 
  -3 -16 -11       10.33        9.39      1.31 o 
  -2 -16 -11       16.34       20.76      1.72 o 
  -1 -16 -11       17.26       19.54      1.28 o 
   0 -16 -11      123.26      148.61      6.02 o 
   1 -16 -11       56.83       63.26      3.12 o 
   2 -16 -11       36.57       30.71      2.38 o 
   3 -16 -11       13.08       13.37      1.47 o 
   4 -16 -11       12.13       13.44      2.05 o 
  -4 -15 -11       46.62       45.36      3.73 o 
  -3 -15 -11      127.10      113.75      6.97 o 
  -2 -15 -11       66.96       78.91      3.79 o 
  -1 -15 -11       14.15       16.80      1.60 o 
   0 -15 -11      194.66      193.25      7.59 o 
   1 -15 -11      279.82      293.78     10.33 o 
   2 -15 -11      104.36      103.32      3.67 o 
   3 -15 -11       47.32       45.61      3.09 o 
   4 -15 -11       18.05       19.01      1.34 o 
   5 -15 -11       86.98       88.27      3.61 o 
  -4 -14 -11       85.75       80.69      5.55 o 
  -3 -14 -11      134.47      126.30      7.43 o 
  -2 -14 -11      200.69      202.52     10.96 o 
  -1 -14 -11      140.57      136.30      5.78 o 
   0 -14 -11       72.28       63.80      2.66 o 
   1 -14 -11       15.85       17.09      1.87 o 
   2 -14 -11       91.22       90.63      3.17 o 
   3 -14 -11       31.03       39.84      2.73 o 
   4 -14 -11       72.37       79.26      4.67 o 
   5 -14 -11        3.20        3.03      0.66 o 
   6 -14 -11       29.02       32.34      1.14 o 
  -4 -13 -11       39.72       40.99      3.20 o 
  -3 -13 -11       74.10       72.80      3.37 o 
  -2 -13 -11      178.04      175.70      7.22 o 
  -1 -13 -11      399.43      386.26     19.14 o 
   0 -13 -11       40.46       34.15      1.94 o 
   1 -13 -11      325.19      296.54     10.91 o 
   2 -13 -11      256.43      213.00      6.19 o 
   3 -13 -11       77.17       79.21      2.68 o 
   4 -13 -11      106.44      107.40      4.64 o 
   5 -13 -11       12.30       13.45      0.91 o 
   6 -13 -11        8.27       10.85      0.74 o 
  -5 -12 -11      246.50      220.22     12.07 o 
  -4 -12 -11       59.83       56.97      4.00 o 
  -3 -12 -11      160.06      148.72      5.51 o 
  -2 -12 -11       39.71       40.53      2.04 o 
  -1 -12 -11       81.52       85.85      4.28 o 
   0 -12 -11        6.82        9.05      1.28 o 
   1 -12 -11      370.70      372.07     10.63 o 
   2 -12 -11     1077.70     1076.93     26.15 o 
   3 -12 -11       19.60       16.98      1.22 o 
   4 -12 -11      109.19      103.08      3.39 o 
   5 -12 -11       16.72       20.23      1.01 o 
   6 -12 -11       17.33       16.72      0.72 o 
   7 -12 -11       12.06       13.06      0.53 o 
  -5 -11 -11       87.03      110.66      5.88 o 
  -4 -11 -11       42.99       40.44      2.16 o 
  -3 -11 -11      208.64      195.38      8.09 o 
  -2 -11 -11      101.73       90.00      2.77 o 
  -1 -11 -11      542.36      473.84     11.30 o 
   0 -11 -11        8.06        8.21      1.78 o 
   1 -11 -11      209.65      181.12      4.78 o 
   2 -11 -11     2105.79     2047.78     44.84 o 
   3 -11 -11      477.72      460.05     10.65 o 
   4 -11 -11      188.80      174.05      4.08 o 
   5 -11 -11       98.89       99.71      2.18 o 
   6 -11 -11       12.27       15.48      0.60 o 
   7 -11 -11        4.53        5.33      0.34 o 
  -5 -10 -11      176.22      218.92     22.99 o 
  -4 -10 -11      280.90      279.55      9.49 o 
  -3 -10 -11       29.45       33.13      1.41 o 
  -2 -10 -11       91.99       78.88      2.45 o 
  -1 -10 -11       48.95       48.84      1.60 o 
   0 -10 -11        2.38        3.46      0.55 o 
   1 -10 -11       76.24       80.94      4.80 o 
   2 -10 -11      291.15      259.41      6.32 o 
   3 -10 -11      515.35      495.55     12.05 o 
   4 -10 -11       78.93       91.16      2.13 o 
   5 -10 -11       40.83       40.54      0.87 o 
   6 -10 -11       42.16       31.79      0.80 o 
   7 -10 -11       17.31       15.44      0.53 o 
   8 -10 -11        4.29        3.69      0.28 o 
  -5  -9 -11      840.74      816.92     30.90 o 
  -4  -9 -11      161.87      134.76      4.64 o 
  -3  -9 -11       57.45       57.16      2.00 o 
  -2  -9 -11      162.67      158.71      3.67 o 
  -1  -9 -11       56.87       61.87      1.87 o 
   0  -9 -11      107.46      119.23      3.90 o 
   1  -9 -11       52.73       55.81      2.27 o 
   2  -9 -11      203.08      172.18      6.08 o 
   3  -9 -11      484.99      492.42      7.45 o 
   4  -9 -11       69.90       58.25      1.25 o 
   5  -9 -11       35.94       36.84      0.77 o 
   6  -9 -11      403.54      399.70      4.60 o 
   7  -9 -11       73.92       83.53      1.26 o 
   8  -9 -11       45.58       43.39      0.88 o 
  -6  -8 -11       46.56       50.44      4.72 o 
  -5  -8 -11     1191.40     1203.17     46.12 o 
  -4  -8 -11      207.90      233.84      6.57 o 
  -3  -8 -11      123.81      139.33      3.15 o 
  -2  -8 -11      375.81      386.22      7.39 o 
  -1  -8 -11       37.59       49.65      1.46 o 
   0  -8 -11      245.38      206.52      4.75 o 
   1  -8 -11      319.38      345.73      7.87 o 
   2  -8 -11      315.19      285.06      6.00 o 
   3  -8 -11      223.30      218.22      3.75 o 
   4  -8 -11      189.37      180.67      2.30 o 
   5  -8 -11      124.80      113.13      1.46 o 
   6  -8 -11       28.62       27.78      0.67 o 
   7  -8 -11       68.12       71.96      1.17 o 
   8  -8 -11       24.27       22.60      0.59 o 
  -6  -7 -11        2.05        1.86      1.07 o 
  -5  -7 -11      261.60      255.04      8.70 o 
  -4  -7 -11       42.19       50.75      1.98 o 
  -3  -7 -11      567.02      600.30     11.68 o 
  -2  -7 -11     1064.74     1100.10     18.69 o 
  -1  -7 -11     1265.53     1274.74     23.22 o 
   0  -7 -11      170.75      201.28      5.14 o 
   1  -7 -11       37.52       47.85      1.33 o 
   2  -7 -11      266.80      237.63      4.02 o 
   3  -7 -11       76.02       75.21      1.76 o 
   4  -7 -11       58.87       72.41      1.84 o 
   5  -7 -11      104.44       96.76      1.59 o 
   6  -7 -11       34.96       28.58      0.66 o 
   7  -7 -11       13.83       15.03      0.49 o 
   8  -7 -11       10.13        8.96      0.38 o 
   9  -7 -11        4.26        4.60      0.32 o 
  -6  -6 -11      115.35      116.30      4.61 o 
  -5  -6 -11      213.21      204.96      9.57 o 
  -4  -6 -11        4.41        9.26      0.86 o 
  -3  -6 -11      113.06      101.70      2.73 o 
  -2  -6 -11      248.74      260.93      5.06 o 
  -1  -6 -11      697.85      735.72     11.03 o 
   0  -6 -11      111.54      139.87      2.62 o 
   1  -6 -11      426.33      454.51      8.05 o 
   2  -6 -11       80.81       84.29      1.76 o 
   3  -6 -11      395.89      364.23      5.37 o 
   4  -6 -11       25.40       33.89      1.69 o 
   5  -6 -11      194.74      195.17      2.04 o 
   6  -6 -11      128.51      127.57      1.56 o 
   7  -6 -11       89.80       97.23      1.34 o 
   8  -6 -11       39.18       38.62      0.75 o 
   9  -6 -11        1.20        2.84      0.26 o 
  -7  -5 -11       29.42       33.68      3.56 o 
  -6  -5 -11      245.99      242.10      8.31 o 
  -5  -5 -11       70.36       67.41      2.77 o 
  -4  -5 -11      988.81      966.52     22.48 o 
  -3  -5 -11      104.07      117.22      2.97 o 
  -2  -5 -11      159.17      164.47      3.03 o 
  -1  -5 -11       73.93       69.40      1.36 o 
   0  -5 -11      898.71      899.44     13.25 o 
   1  -5 -11      910.85      984.42     16.02 o 
   2  -5 -11      183.04      184.92      3.23 o 
   3  -5 -11       87.32       71.23      1.33 o 
   4  -5 -11      222.44      208.62      2.92 o 
   5  -5 -11       23.96       24.63      0.57 o 
   6  -5 -11       90.07       84.09      1.14 o 
   7  -5 -11        9.59       11.87      0.41 o 
   8  -5 -11        9.47        6.89      0.31 o 
   9  -5 -11        1.66        1.29      0.22 o 
  -7  -4 -11       73.73       74.87      5.95 o 
  -6  -4 -11      292.16      267.03      9.06 o 
  -5  -4 -11       88.67       88.93      4.80 o 
  -4  -4 -11      563.19      551.51     15.00 o 
  -3  -4 -11      106.16      107.67      2.64 o 
  -2  -4 -11      933.03      904.68     13.99 o 
  -1  -4 -11      255.85      251.29      3.99 o 
   0  -4 -11      417.72      442.97      7.02 o 
   1  -4 -11      171.88      166.34      3.12 o 
   2  -4 -11        4.23        7.10      0.65 o 
   3  -4 -11      599.85      571.37      7.80 o 
   4  -4 -11      391.65      351.62      4.56 o 
   5  -4 -11      202.41      192.31      2.13 o 
   6  -4 -11        5.07        2.59      0.24 o 
   7  -4 -11        7.40        7.22      0.34 o 
   8  -4 -11       66.53       60.33      0.91 o 
   9  -4 -11       59.64       62.62      1.01 o 
  -7  -3 -11       23.39       23.45      3.39 o 
  -6  -3 -11      191.84      199.51     11.34 o 
  -5  -3 -11       39.03       38.08      1.96 o 
  -4  -3 -11      114.17      122.76      3.63 o 
  -3  -3 -11       54.04       62.53      1.80 o 
  -2  -3 -11       87.23       83.48      1.70 o 
  -1  -3 -11      312.83      322.42      5.23 o 
   0  -3 -11      204.67      202.73      3.58 o 
   1  -3 -11       91.88       96.52      1.78 o 
   2  -3 -11       47.60       40.95      1.02 o 
   3  -3 -11      319.93      316.11      4.21 o 
   4  -3 -11      748.15      771.96      9.67 o 
   5  -3 -11       89.60      106.55      2.02 o 
   6  -3 -11       45.90       43.48      0.76 o 
   7  -3 -11       44.67       35.19      0.68 o 
   8  -3 -11       10.21       13.03      0.41 o 
   9  -3 -11        3.59        4.40      0.27 o 
  -7  -2 -11      131.08      144.27      9.25 o 
  -6  -2 -11       90.88       87.47      5.08 o 
  -5  -2 -11       30.39       26.29      1.97 o 
  -4  -2 -11      210.83      200.21      4.24 o 
  -3  -2 -11       60.62       62.59      1.60 o 
  -2  -2 -11       49.44       53.65      1.25 o 
  -1  -2 -11      112.28      114.32      2.12 o 
   0  -2 -11      101.12       62.63      1.40 o 
   1  -2 -11        7.31       10.11      0.54 o 
   2  -2 -11      237.04      252.37      3.97 o 
   3  -2 -11      565.45      542.43      7.48 o 
   4  -2 -11      136.35      132.65      1.97 o 
   5  -2 -11      185.99      172.85      1.98 o 
   6  -2 -11       18.94       20.29      0.51 o 
   7  -2 -11       14.52       14.50      0.64 o 
   8  -2 -11       55.77       52.46      0.82 o 
   9  -2 -11       15.52       14.22      0.43 o 
  -7  -1 -11      205.52      197.42     12.01 o 
  -6  -1 -11       16.38       17.98      3.22 o 
  -5  -1 -11       12.69       14.53      1.15 o 
  -4  -1 -11       28.48       21.65      1.12 o 
  -3  -1 -11      801.05      832.90     15.02 o 
  -2  -1 -11      226.23      225.37      4.05 o 
  -1  -1 -11      137.62      129.81      2.19 o 
   0  -1 -11      152.06      150.70      3.07 o 
   1  -1 -11      220.24      218.30      3.85 o 
   2  -1 -11      111.03      106.34      2.03 o 
   3  -1 -11      392.59      393.57      6.07 o 
   4  -1 -11       64.66       53.28      1.06 o 
   5  -1 -11      231.28      214.87      2.37 o 
   6  -1 -11       85.01       91.98      1.13 o 
   7  -1 -11       50.73       57.18      0.88 o 
   8  -1 -11      153.05      135.19      1.63 o 
   9  -1 -11       25.31       26.59      0.65 o 
  -6   0 -11       48.81       52.32      3.72 o 
  -5   0 -11      502.36      503.73     13.17 o 
  -4   0 -11      128.32      114.98      3.03 o 
  -3   0 -11      206.23      194.45      4.42 o 
  -2   0 -11      523.29      510.12      8.46 o 
  -1   0 -11       42.95       29.99      0.98 o 
   0   0 -11      431.92      517.51      8.43 o 
   1   0 -11      331.54      393.55      6.91 o 
   2   0 -11       34.35       27.11      0.90 o 
   3   0 -11      206.47      200.16      3.14 o 
   4   0 -11     1015.42      984.42     11.30 o 
   5   0 -11      328.19      324.82      3.33 o 
   6   0 -11        4.01        3.44      0.26 o 
   7   0 -11       65.94       58.82      0.89 o 
   8   0 -11       35.56       38.60      0.70 o 
   9   0 -11       24.31       25.79      0.57 o 
  -6   1 -11        6.34       10.29      1.84 o 
  -5   1 -11      131.49      127.90      3.85 o 
  -4   1 -11      121.30      101.56      3.52 o 
  -3   1 -11       40.26       48.79      1.49 o 
  -2   1 -11       61.07       50.18      1.45 o 
  -1   1 -11       53.88       48.30      1.32 o 
   0   1 -11      651.54      714.75     11.37 o 
   1   1 -11      717.38      868.26     15.52 o 
   2   1 -11       82.94       66.07      1.82 o 
   3   1 -11       82.06       80.12      1.55 o 
   4   1 -11      370.39      354.72      4.14 o 
   5   1 -11      233.04      230.95      2.30 o 
   6   1 -11       23.48       20.74      0.52 o 
   7   1 -11       61.47       71.37      1.02 o 
   8   1 -11        8.93        9.78      0.36 o 
   9   1 -11      123.00      128.88      1.73 o 
  -6   2 -11       92.79       83.13      4.51 o 
  -5   2 -11      151.07      136.49      6.98 o 
  -4   2 -11      153.03      158.18      4.52 o 
  -3   2 -11      187.94      203.92      5.25 o 
  -2   2 -11      192.67      201.05      3.94 o 
  -1   2 -11        7.88        8.71      0.78 o 
   0   2 -11       42.33       46.06      1.31 o 
   1   2 -11      771.07      885.17     17.82 o 
   2   2 -11      377.02      385.55      8.45 o 
   3   2 -11        6.87        6.14      0.51 o 
   4   2 -11       35.61       42.46      1.11 o 
   5   2 -11       16.55       18.38      0.48 o 
   6   2 -11      142.35      135.84      1.56 o 
   7   2 -11       15.95       16.53      0.50 o 
   8   2 -11       11.29       14.48      0.44 o 
   9   2 -11      150.51      156.64      2.05 o 
  -6   3 -11      179.60      183.95     11.23 o 
  -5   3 -11       17.47       20.00      2.41 o 
  -4   3 -11      207.12      223.00      6.50 o 
  -3   3 -11      101.46       93.60      2.98 o 
  -2   3 -11        4.03        7.83      0.74 o 
  -1   3 -11       23.26       26.38      1.24 o 
   0   3 -11       53.37       54.60      1.58 o 
   1   3 -11      105.36       97.08      2.72 o 
   2   3 -11      139.76      117.98      2.73 o 
   3   3 -11      105.55      103.50      2.19 o 
   4   3 -11      293.35      265.91      3.68 o 
   5   3 -11      467.06      402.53      4.25 o 
   6   3 -11        4.16        6.32      0.34 o 
   7   3 -11       56.83       59.47      0.95 o 
   8   3 -11        1.17        1.38      0.22 o 
   9   3 -11        6.10        3.50      0.26 o 
  -5   4 -11       44.97       51.61      4.91 o 
  -4   4 -11      102.99      102.85      5.27 o 
  -3   4 -11       77.34       80.19      2.77 o 
  -2   4 -11       15.01       10.63      1.08 o 
  -1   4 -11      167.93      153.94      3.70 o 
   0   4 -11        2.29        1.63      0.55 o 
   1   4 -11       57.86       54.18      2.11 o 
   2   4 -11       23.88       20.57      1.06 o 
   3   4 -11        1.42        1.00      0.49 o 
   4   4 -11      410.62      422.61      6.09 o 
   5   4 -11      320.13      325.58      4.82 o 
   6   4 -11      242.47      243.79      2.55 o 
   7   4 -11       44.21       33.47      0.69 o 
   8   4 -11       14.03       13.54      0.44 o 
   9   4 -11       11.68       14.90      0.45 o 
  -5   5 -11       52.46       46.68      4.57 o 
  -4   5 -11       70.18       68.85      5.87 o 
  -3   5 -11       31.02       36.28      3.01 o 
  -2   5 -11      331.75      290.64      7.68 o 
  -1   5 -11      375.45      365.47      8.40 o 
   0   5 -11       43.63       47.90      1.77 o 
   1   5 -11       71.11       64.12      1.83 o 
   2   5 -11        0.21        0.47      0.63 o 
   3   5 -11       29.71       26.75      1.42 o 
   4   5 -11      184.50      166.33      5.01 o 
   5   5 -11       61.20       46.05      1.59 o 
   6   5 -11       23.51       23.77      0.84 o 
   7   5 -11        0.90        0.40      0.23 o 
   8   5 -11        1.19        1.11      0.21 o 
  -6   6 -11       11.38       10.25      1.83 o 
  -5   6 -11       17.16       21.17      2.73 o 
  -4   6 -11        6.33        9.24      1.64 o 
  -3   6 -11      227.20      238.02      8.18 o 
  -2   6 -11      731.36      728.68     20.36 o 
  -1   6 -11      349.60      334.62      8.91 o 
   0   6 -11       11.17       12.33      1.24 o 
   1   6 -11      139.38      147.05      3.87 o 
   2   6 -11      152.27      132.43     10.23 o 
   3   6 -11       79.39       81.04      3.10 o 
   4   6 -11       18.72       14.78      1.08 o 
   5   6 -11       44.30       39.21      2.41 o 
   6   6 -11       74.11       70.17      1.73 o 
   7   6 -11       74.18       70.82      1.14 o 
   8   6 -11       22.91       24.41      0.55 o 
  -5   7 -11       22.25       29.67      2.93 o 
  -4   7 -11        4.62        4.89      1.20 o 
  -3   7 -11       22.05       22.44      1.89 o 
  -2   7 -11      211.07      201.76      6.88 o 
  -1   7 -11      823.88      931.41     25.47 o 
   0   7 -11      200.28      208.53      6.63 o 
   1   7 -11       30.82       33.87      4.67 o 
   2   7 -11       63.69       66.93      5.38 o 
   3   7 -11        7.46        7.29      1.37 o 
   4   7 -11      150.13      139.05      5.70 o 
   5   7 -11       10.61       10.19      1.55 o 
   6   7 -11        2.91        2.25      0.54 o 
   7   7 -11       32.81       29.31      1.38 o 
   8   7 -11       47.26       52.00      3.34 o 
  -4   8 -11       12.01       12.93      1.95 o 
  -3   8 -11      166.65      171.32      6.82 o 
  -2   8 -11       25.14       32.56      2.76 o 
  -1   8 -11       61.56       74.73      3.10 o 
   0   8 -11      254.12      257.36      6.79 o 
   1   8 -11       42.75       47.89      4.93 o 
   2   8 -11       23.01       24.50      3.38 o 
   3   8 -11       52.70       42.35      4.82 o 
   4   8 -11      108.84      101.85      4.67 o 
   5   8 -11       83.55       72.70      3.38 o 
   6   8 -11        2.44        6.67      0.85 o 
   7   8 -11       27.52       31.09      1.44 o 
  -4   9 -11       16.55       21.42      2.08 o 
  -3   9 -11        6.08        7.81      1.52 o 
  -2   9 -11        1.31        1.14      0.80 o 
  -1   9 -11      104.33      114.53      7.77 o 
   0   9 -11       46.17       42.88      4.71 o 
   1   9 -11        6.03        7.67      2.28 o 
   2   9 -11       37.51       37.93      3.73 o 
   3   9 -11        3.35        3.31      1.06 o 
   4   9 -11       27.22       21.41      3.47 o 
   5   9 -11        3.94        3.94      1.32 o 
   6   9 -11        1.19        2.22      1.06 o 
  -1  10 -11        4.80        4.11      1.94 o 
   0  10 -11       20.24       20.48      2.97 o 
   1  10 -11       37.02       51.30      4.21 o 
   2  10 -11       30.60       28.14      2.36 o 
   3  10 -11        0.52        0.80      1.38 o 
   4  10 -11       45.77       42.40      3.03 o 
   5  10 -11       19.01       21.16      2.84 o 
   0  11 -11        4.01        4.86      1.59 o 
   1  11 -11        0.64        3.16      1.32 o 
   2  11 -11       25.64       24.24      3.53 o 
   3  11 -11       42.39       31.88      3.67 o 
  -5 -18 -10        9.51       12.55      1.24 o 
  -4 -18 -10      104.14      114.48      9.92 o 
  -3 -18 -10       34.44       34.58      3.26 o 
  -2 -18 -10       10.63       16.24      1.60 o 
  -1 -18 -10       11.80       10.87      1.32 o 
   0 -18 -10      201.08      191.42      9.27 o 
   1 -18 -10       45.86       51.44      3.20 o 
  -4 -17 -10      165.37      180.29      6.99 o 
  -3 -17 -10       46.22       45.22      1.91 o 
  -2 -17 -10        3.09        4.27      0.72 o 
  -1 -17 -10       25.20       24.55      2.09 o 
   0 -17 -10       74.39       79.37      3.65 o 
   1 -17 -10        7.73        6.59      0.89 o 
   2 -17 -10       26.16       25.85      3.68 o 
   3 -17 -10        5.09        4.57      0.90 o 
  -5 -16 -10       90.43       89.67      4.05 o 
  -4 -16 -10       10.08       14.58      1.56 o 
  -3 -16 -10       65.18       60.79      3.22 o 
  -2 -16 -10       53.97       51.16      2.80 o 
  -1 -16 -10        4.09        4.31      0.81 o 
   0 -16 -10      103.45      100.34      5.51 o 
   1 -16 -10       74.70       78.20      3.64 o 
   2 -16 -10       62.78       76.08      3.83 o 
   3 -16 -10       15.59       11.65      1.42 o 
   4 -16 -10        0.26        2.18      0.97 o 
  -4 -15 -10        2.92        4.00      1.38 o 
  -3 -15 -10      256.43      230.27     12.88 o 
  -2 -15 -10       29.11       28.16      2.16 o 
  -1 -15 -10       18.29       21.87      2.27 o 
   0 -15 -10       79.98       94.96      4.46 o 
   1 -15 -10      168.69      172.28      6.60 o 
   2 -15 -10        6.83        4.51      0.89 o 
   3 -15 -10      106.77      111.80      4.85 o 
   4 -15 -10       15.03       12.97      1.16 o 
   5 -15 -10       35.69       34.04      1.67 o 
  -4 -14 -10        7.08        7.88      1.78 o 
  -3 -14 -10      181.53      146.61      6.22 o 
  -2 -14 -10      230.65      213.48     11.64 o 
  -1 -14 -10      205.11      216.44      8.47 o 
   0 -14 -10      434.95      456.12     12.60 o 
   1 -14 -10      155.88      169.82      6.63 o 
   2 -14 -10       12.06       12.15      1.36 o 
   3 -14 -10       33.39       29.83      2.55 o 
   4 -14 -10        1.27        1.97      0.81 o 
   5 -14 -10       45.13       40.91      1.64 o 
   6 -14 -10       43.23       41.28      1.60 o 
  -4 -13 -10       49.75       44.10      3.41 o 
  -3 -13 -10       31.77       24.89      1.79 o 
  -2 -13 -10      224.48      222.34      8.29 o 
  -1 -13 -10      418.91      345.69     14.55 o 
   0 -13 -10      128.79      109.38      3.58 o 
   1 -13 -10      383.69      406.11     14.16 o 
   2 -13 -10       78.68       88.92      3.15 o 
   3 -13 -10      100.23       74.25      4.32 o 
   4 -13 -10       12.79       15.02      1.43 o 
   5 -13 -10       75.46       94.40      2.29 o 
   6 -13 -10       40.49       45.65      1.45 o 
  -5 -12 -10       23.04       23.38      2.27 o 
  -4 -12 -10       25.51       29.37      1.99 o 
  -3 -12 -10       28.37       33.02      2.17 o 
  -2 -12 -10      117.51      100.09      3.83 o 
  -1 -12 -10       59.08       62.07      3.51 o 
   0 -12 -10      153.13      153.66      5.74 o 
   1 -12 -10       47.41       41.40      2.36 o 
   2 -12 -10       75.14       71.05      2.66 o 
   3 -12 -10     1068.23     1021.43     22.55 o 
   4 -12 -10       10.50       11.73      0.93 o 
   5 -12 -10      108.20      109.12      2.38 o 
   6 -12 -10       31.05       35.67      0.87 o 
   7 -12 -10       42.04       47.83      0.94 o 
  -5 -11 -10        2.12        8.33      3.92 o 
  -4 -11 -10        8.88       12.56      1.81 o 
  -3 -11 -10      110.61      109.90      3.51 o 
  -2 -11 -10      412.50      383.69     10.32 o 
  -1 -11 -10       76.26       78.75      2.64 o 
   0 -11 -10       34.95       35.63      2.37 o 
   1 -11 -10      110.08      103.88      3.05 o 
   2 -11 -10     1048.81      999.64     22.61 o 
   3 -11 -10      242.14      234.51      4.56 o 
   4 -11 -10        3.04        2.91      0.56 o 
   5 -11 -10       96.30       88.95      1.46 o 
   6 -11 -10       52.55       57.35      1.02 o 
   7 -11 -10       42.98       51.63      0.89 o 
  -5 -10 -10       51.04       59.39      4.90 o 
  -4 -10 -10      316.88      302.62     10.30 o 
  -3 -10 -10       40.64       41.09      1.73 o 
  -2 -10 -10        5.43        6.82      0.65 o 
  -1 -10 -10       90.88       91.57      2.48 o 
   0 -10 -10      277.35      250.68      7.02 o 
   1 -10 -10       36.83       33.86      1.88 o 
   2 -10 -10      442.23      447.36      9.22 o 
   3 -10 -10      607.31      623.58     11.89 o 
   4 -10 -10      309.61      287.22      4.40 o 
   5 -10 -10      121.67      103.43      1.42 o 
   6 -10 -10        0.24        0.24      0.28 o 
   7 -10 -10        0.15        0.85      0.27 o 
   8 -10 -10       42.03       47.95      0.97 o 
  -5  -9 -10        9.68       11.88      2.46 o 
  -4  -9 -10        2.67        3.11      1.01 o 
  -3  -9 -10       30.58       34.23      1.38 o 
  -2  -9 -10       99.28       86.85      2.13 o 
  -1  -9 -10       82.85       71.09      2.01 o 
   0  -9 -10      525.31      546.96     11.45 o 
   1  -9 -10        7.36        8.91      1.09 o 
   2  -9 -10       60.25       59.64      2.04 o 
   3  -9 -10       34.69       32.53      1.32 o 
   4  -9 -10      460.97      454.27      5.13 o 
   5  -9 -10      134.21      133.69      1.62 o 
   6  -9 -10      107.49       96.21      1.40 o 
   7  -9 -10       29.70       31.18      0.95 o 
   8  -9 -10        4.42        3.86      0.29 o 
  -6  -8 -10       79.93       74.40      4.25 o 
  -5  -8 -10      120.96       97.60      7.62 o 
  -4  -8 -10       79.86      100.46      3.24 o 
  -3  -8 -10      144.76      153.48      3.35 o 
  -2  -8 -10      220.10      214.83      4.32 o 
  -1  -8 -10       77.62       81.29      2.02 o 
   0  -8 -10       41.48       41.93      2.43 o 
   1  -8 -10      942.24      911.44     18.03 o 
   2  -8 -10      357.89      333.78      6.33 o 
   3  -8 -10      198.18      194.64      3.52 o 
   4  -8 -10        6.86        6.36      0.37 o 
   5  -8 -10      378.02      386.58      3.87 o 
   6  -8 -10      279.97      253.55      2.83 o 
   7  -8 -10      267.02      269.15      3.12 o 
   8  -8 -10        0.63        0.90      0.25 o 
   9  -8 -10       68.62       68.66      1.44 o 
  -6  -7 -10      141.99      138.41      6.63 o 
  -5  -7 -10      253.37      237.10      7.96 o 
  -4  -7 -10      483.66      437.48     13.55 o 
  -3  -7 -10      137.63      135.23      3.31 o 
  -2  -7 -10     1114.08     1191.81     20.31 o 
  -1  -7 -10     2838.60     3426.67     58.33 o 
   0  -7 -10        0.19        5.74      1.78 o 
   1  -7 -10      602.81      577.92     10.11 o 
   2  -7 -10      165.82      152.35      3.01 o 
   3  -7 -10      226.47      237.68      3.69 o 
   4  -7 -10      107.51      110.97      1.77 o 
   5  -7 -10       28.10       31.91      0.66 o 
   6  -7 -10      145.71      125.12      1.58 o 
   7  -7 -10       29.67       34.46      0.73 o 
   8  -7 -10        2.98        3.88      0.30 o 
   9  -7 -10      100.49      115.63      1.91 o 
  -6  -6 -10       25.90       26.68      1.92 o 
  -5  -6 -10      186.80      175.97      6.05 o 
  -4  -6 -10      125.59      111.85      3.78 o 
  -3  -6 -10      766.70      775.85     15.34 o 
  -2  -6 -10      343.96      371.00      6.47 o 
  -1  -6 -10     1265.21     1394.29     20.99 o 
   0  -6 -10     1886.80     2088.01     36.53 o 
   1  -6 -10     2412.45     2755.91     45.44 o 
   2  -6 -10      181.44      187.11      3.23 o 
   3  -6 -10      132.62      139.13      2.37 o 
   4  -6 -10       64.52       60.03      1.16 o 
   5  -6 -10       95.82       83.40      1.13 o 
   6  -6 -10       49.26       50.51      0.82 o 
   7  -6 -10       39.75       41.15      0.81 o 
   8  -6 -10       34.91       40.77      0.72 o 
   9  -6 -10        9.89        8.62      0.40 o 
  -6  -5 -10       17.10       17.77      1.64 o 
  -5  -5 -10       94.67      107.17      3.69 o 
  -4  -5 -10      776.51      828.94     21.49 o 
  -3  -5 -10     2056.70     2197.85     42.65 o 
  -2  -5 -10      286.23      269.02      4.33 o 
  -1  -5 -10     1129.98     1191.55     17.17 o 
   0  -5 -10     1389.60     1472.24     23.57 o 
   1  -5 -10      975.02     1000.03     16.12 o 
   2  -5 -10      243.05      241.19      4.02 o 
   3  -5 -10      483.39      452.29      6.70 o 
   4  -5 -10       87.49       86.82      1.51 o 
   5  -5 -10       25.42       25.08      0.58 o 
   6  -5 -10      130.46      115.37      1.40 o 
   7  -5 -10       37.95       31.46      0.64 o 
   8  -5 -10       33.68       32.17      0.64 o 
   9  -5 -10       11.67       11.25      0.40 o 
  -7  -4 -10       63.12       38.82      3.96 o 
  -6  -4 -10       19.51       23.34      1.89 o 
  -5  -4 -10       25.31       27.84      2.44 o 
  -4  -4 -10       24.09       22.76      1.77 o 
  -3  -4 -10      246.97      245.71      4.86 o 
  -2  -4 -10      133.28      119.40      2.23 o 
  -1  -4 -10      235.61      208.50      4.24 o 
   0  -4 -10      346.54      394.17      5.93 o 
   1  -4 -10      783.12      829.63     12.74 o 
   2  -4 -10      201.85      197.84      3.21 o 
   3  -4 -10      185.91      153.07      2.59 o 
   4  -4 -10      141.18      133.80      2.07 o 
   5  -4 -10       37.52       40.40      0.78 o 
   6  -4 -10      311.02      292.72      2.98 o 
   7  -4 -10        0.97        7.00      0.32 o 
   8  -4 -10        1.28        2.82      0.24 o 
   9  -4 -10       43.34       48.11      0.84 o 
  -7  -3 -10       82.41       54.01      4.99 o 
  -6  -3 -10       63.96       70.21      3.23 o 
  -5  -3 -10        5.67       11.42      2.64 o 
  -4  -3 -10      218.00      198.74      5.42 o 
  -3  -3 -10       71.30       78.72      1.69 o 
  -2  -3 -10        2.03        3.33      0.34 o 
  -1  -3 -10     1865.17     2038.99     28.77 o 
   0  -3 -10      176.96      127.51      2.16 o 
   1  -3 -10      368.96      366.85      5.86 o 
   2  -3 -10      125.24      100.59      1.99 o 
   3  -3 -10      266.18      243.26      3.60 o 
   4  -3 -10      299.76      313.63      4.11 o 
   5  -3 -10       42.59       44.07      0.79 o 
   6  -3 -10       11.36       17.43      0.62 o 
   7  -3 -10       39.50       49.27      0.83 o 
   8  -3 -10       69.76       72.14      1.00 o 
   9  -3 -10       33.69       38.25      0.74 o 
  -7  -2 -10      105.12       85.63      6.57 o 
  -6  -2 -10      105.89       98.37      7.70 o 
  -5  -2 -10       22.65       21.02      1.41 o 
  -4  -2 -10      454.08      453.00      9.27 o 
  -3  -2 -10      603.58      580.85     10.00 o 
  -2  -2 -10      632.49      584.22      8.77 o 
  -1  -2 -10       89.72       91.73      1.50 o 
   0  -2 -10      254.72      237.41      3.74 o 
   1  -2 -10      272.05      259.86      4.23 o 
   2  -2 -10      266.29      245.21      3.86 o 
   3  -2 -10       13.18        8.97      0.49 o 
   4  -2 -10      338.20      343.48      4.42 o 
   5  -2 -10      418.89      403.01      4.83 o 
   6  -2 -10       11.11        9.28      0.35 o 
   7  -2 -10       25.50       25.46      0.58 o 
   8  -2 -10      274.58      258.57      2.80 o 
   9  -2 -10       30.34       30.12      0.63 o 
  10  -2 -10       11.00       13.01      0.41 o 
  -7  -1 -10        5.08        5.49      2.11 o 
  -6  -1 -10      145.00      128.98      6.12 o 
  -5  -1 -10      289.79      296.12      6.33 o 
  -4  -1 -10      194.30      184.73      4.20 o 
  -3  -1 -10      474.98      444.61      7.76 o 
  -2  -1 -10       76.15       77.91      1.56 o 
  -1  -1 -10       16.35       16.46      0.55 o 
   0  -1 -10      180.32      183.97      3.46 o 
   1  -1 -10      169.39      155.06      2.60 o 
   2  -1 -10       95.90       76.09      1.39 o 
   3  -1 -10      170.70      173.87      2.59 o 
   4  -1 -10      219.98      241.42      3.18 o 
   5  -1 -10       66.88       61.63      1.02 o 
   6  -1 -10       48.32       42.31      0.68 o 
   7  -1 -10       89.50       83.90      1.11 o 
   8  -1 -10      190.67      205.85      2.30 o 
   9  -1 -10        7.71        9.00      0.36 o 
  10  -1 -10        3.07        3.37      0.23 o 
  -7   0 -10       15.83       17.26      2.99 o 
  -6   0 -10       56.89       60.32      2.98 o 
  -5   0 -10       56.14       63.46      2.45 o 
  -4   0 -10       89.80      105.67      2.60 o 
  -3   0 -10      166.94      147.53      3.08 o 
  -2   0 -10      321.74      339.07      5.59 o 
  -1   0 -10      342.11      361.46      5.79 o 
   0   0 -10       48.14       49.30      1.20 o 
   1   0 -10      427.89      466.71      7.27 o 
   2   0 -10      173.55      184.53      2.90 o 
   3   0 -10      231.58      193.35      2.86 o 
   4   0 -10      280.40      257.11      3.41 o 
   5   0 -10       52.11       45.80      0.83 o 
   6   0 -10       49.00       48.31      0.73 o 
   7   0 -10       20.49       18.91      0.50 o 
   8   0 -10       75.27       61.85      0.94 o 
   9   0 -10       27.97       24.21      0.57 o 
  10   0 -10       16.05       15.90      0.42 o 
  -7   1 -10       27.60       23.34      2.47 o 
  -6   1 -10       67.15       59.83      5.77 o 
  -5   1 -10      102.49       89.15      4.71 o 
  -4   1 -10      122.52      108.79      2.88 o 
  -3   1 -10      156.65      144.22      3.25 o 
  -2   1 -10      139.50      128.00      2.57 o 
  -1   1 -10       15.13       11.71      0.57 o 
   0   1 -10      396.17      429.00      6.99 o 
   1   1 -10      812.61      969.67     15.51 o 
   2   1 -10       15.92       12.45      0.62 o 
   3   1 -10       93.54       98.38      1.81 o 
   4   1 -10      246.25      253.76      3.28 o 
   5   1 -10       58.91       72.17      1.02 o 
   6   1 -10       19.71       16.39      0.47 o 
   7   1 -10       10.91        6.77      0.33 o 
   8   1 -10       99.43      102.95      1.32 o 
   9   1 -10       25.92       26.75      0.58 o 
  10   1 -10       31.65       43.23      2.04 o 
  -7   2 -10      190.99      202.83     11.63 o 
  -6   2 -10      369.13      382.26     14.33 o 
  -5   2 -10      221.36      208.39      6.40 o 
  -4   2 -10      332.67      335.33      8.46 o 
  -3   2 -10      172.34      171.10      3.73 o 
  -2   2 -10        5.74        7.71      0.59 o 
  -1   2 -10       51.75       55.00      1.38 o 
   0   2 -10        5.13        5.26      1.14 o 
   1   2 -10      878.58      992.43     17.67 o 
   2   2 -10      475.58      411.70      7.33 o 
   3   2 -10      383.69      375.28      5.86 o 
   4   2 -10       27.26       31.66      0.82 o 
   5   2 -10       48.35       50.67      0.81 o 
   6   2 -10      515.53      522.95      4.91 o 
   7   2 -10       36.78       47.17      0.81 o 
   8   2 -10       91.40       92.79      1.21 o 
   9   2 -10        5.71        9.23      0.35 o 
  -6   3 -10      128.91      119.98      5.95 o 
  -5   3 -10       79.35       81.45      4.49 o 
  -4   3 -10        6.14        4.99      0.95 o 
  -3   3 -10      142.18      142.80      3.35 o 
  -2   3 -10       12.04        8.60      0.70 o 
  -1   3 -10       99.79       97.21      2.08 o 
   0   3 -10       27.88       31.59      1.14 o 
   1   3 -10       31.92       26.36      1.45 o 
   2   3 -10       30.43       30.51      1.09 o 
   3   3 -10      115.92       99.96      1.89 o 
   4   3 -10      165.59      163.73      2.33 o 
   5   3 -10      285.31      251.54      2.46 o 
   6   3 -10      791.96      762.96      7.09 o 
   7   3 -10      395.87      359.28      3.74 o 
   8   3 -10       24.91       19.60      0.51 o 
   9   3 -10        8.60        7.70      0.33 o 
  -6   4 -10       28.44       16.18      3.15 o 
  -5   4 -10      105.62      128.28      6.10 o 
  -4   4 -10      134.11      146.49      5.79 o 
  -3   4 -10      100.20       93.01      3.43 o 
  -2   4 -10      150.26      137.67      3.02 o 
  -1   4 -10       27.09       31.89      1.25 o 
   0   4 -10       31.28       34.78      1.23 o 
   1   4 -10       26.94       29.37      1.35 o 
   2   4 -10      163.17      151.13      3.20 o 
   3   4 -10       89.13       85.93      1.91 o 
   4   4 -10       40.16       35.09      0.97 o 
   5   4 -10       58.30       61.66      1.01 o 
   6   4 -10      421.94      387.81      3.82 o 
   7   4 -10       50.35       58.96      0.96 o 
   8   4 -10        5.11        5.07      0.31 o 
   9   4 -10       39.21       42.12      0.76 o 
  -5   5 -10        3.14        6.06      2.25 o 
  -4   5 -10        5.94        5.15      1.51 o 
  -3   5 -10        1.37        1.91      0.81 o 
  -2   5 -10      174.70      172.06      5.18 o 
  -1   5 -10      136.67      131.06      4.31 o 
   0   5 -10       31.45       37.62      1.48 o 
   1   5 -10       27.52       24.00      1.47 o 
   2   5 -10      101.43       97.83      2.36 o 
   3   5 -10       54.61       50.60      1.53 o 
   4   5 -10      342.16      328.70      5.28 o 
   5   5 -10       33.25       35.87      0.98 o 
   6   5 -10      557.25      523.43      5.02 o 
   7   5 -10       33.65       41.80      0.79 o 
   8   5 -10        3.67        5.27      0.31 o 
   9   5 -10       56.98       63.80      1.08 o 
  -5   6 -10       74.54       74.61      6.05 o 
  -4   6 -10        6.48        6.81      2.39 o 
  -3   6 -10        0.62        2.08      1.00 o 
  -2   6 -10       28.76       31.42      1.76 o 
  -1   6 -10      255.98      262.83      5.99 o 
   0   6 -10       67.48       61.48      2.08 o 
   1   6 -10       21.16       22.50      1.14 o 
   2   6 -10      145.81      134.32      3.88 o 
   3   6 -10      193.87      184.04      4.31 o 
   4   6 -10       76.16       62.43      1.86 o 
   5   6 -10       35.24       45.62      1.40 o 
   6   6 -10       22.51       17.55      0.53 o 
   7   6 -10       18.88       15.34      0.50 o 
   8   6 -10       30.40       25.33      0.61 o 
  -6   7 -10       60.32       62.79      4.27 o 
  -4   7 -10       15.13       14.37      1.86 o 
  -3   7 -10       71.83       73.34      4.33 o 
  -2   7 -10      360.52      374.03     11.70 o 
  -1   7 -10      265.04      304.79      9.19 o 
   0   7 -10       85.11       84.10      3.06 o 
   1   7 -10       78.91       69.68      4.64 o 
   2   7 -10      620.75      595.62     27.69 o 
   3   7 -10      208.72      194.63      7.89 o 
   4   7 -10       61.92       49.20      3.07 o 
   5   7 -10       20.69       20.69      1.46 o 
   6   7 -10      117.50      133.30      2.68 o 
   7   7 -10       21.01       17.88      0.55 o 
   8   7 -10       34.28       37.70      0.69 o 
  -5   8 -10        0.47        0.54      1.05 o 
  -4   8 -10       18.32       20.40      1.94 o 
  -3   8 -10      183.11      185.26      6.27 o 
  -2   8 -10      444.39      506.73     14.66 o 
  -1   8 -10      598.80      663.21     18.46 o 
   0   8 -10      325.95      360.26     10.49 o 
   1   8 -10      128.60      107.74      8.02 o 
   2   8 -10      212.47      244.05     12.60 o 
   3   8 -10        9.18        5.19      1.09 o 
   4   8 -10       29.23       27.97      2.29 o 
   5   8 -10       21.64       16.81      1.30 o 
   6   8 -10        0.50        0.95      0.49 o 
   7   8 -10        5.37        8.83      0.58 o 
  -4   9 -10        6.65        6.64      1.53 o 
  -3   9 -10       59.39       68.89      3.47 o 
  -2   9 -10       40.41       41.30      2.75 o 
  -1   9 -10        8.87       12.10      1.41 o 
   0   9 -10       21.08       26.70      3.48 o 
   1   9 -10        0.90       -0.21      1.82 o 
   2   9 -10       19.83       20.15      3.08 o 
   3   9 -10      187.70      193.06     11.73 o 
   4   9 -10       64.72       70.06      4.56 o 
   5   9 -10        1.89       -0.19      0.90 o 
   6   9 -10        1.99        4.14      0.74 o 
   7   9 -10        2.03        2.55      0.50 o 
  -3  10 -10       11.16       12.30      1.64 o 
  -2  10 -10       30.43       33.80      2.17 o 
  -1  10 -10       11.56       14.21      1.88 o 
   0  10 -10       46.73       42.48      4.53 o 
   1  10 -10        2.26        2.88      1.79 o 
   2  10 -10       75.28       69.81      5.04 o 
   3  10 -10       13.22       14.25      3.56 o 
   4  10 -10       13.98       12.53      3.90 o 
   5  10 -10       22.38       17.10      1.45 o 
   6  10 -10       24.48       32.36      2.31 o 
  -1  11 -10       32.88       31.05      3.44 o 
   0  11 -10        0.01        0.24      1.50 o 
   1  11 -10       11.68       11.20      2.18 o 
   2  11 -10       59.02       54.78      2.82 o 
   3  11 -10       11.42       12.63      2.05 o 
   4  11 -10        9.07        8.75      1.50 o 
   5  11 -10        1.81        3.09      1.63 o 
   1  12 -10        5.85       11.01      1.63 o 
   2  12 -10       32.15       36.28      4.18 o 
   3  12 -10       25.46       27.75      3.20 o 
  -5 -18  -9       36.93       43.81      2.68 o 
  -4 -18  -9       56.35       54.50      2.94 o 
  -3 -18  -9        1.52        2.26      1.31 o 
  -2 -18  -9       66.58       70.96      3.32 o 
  -1 -18  -9        8.88        9.66      1.22 o 
   0 -18  -9       56.38       66.25      2.95 o 
   1 -18  -9        0.53        0.09      0.80 o 
  -6 -17  -9       13.24       14.35      1.48 o 
  -4 -17  -9       53.59       46.93      1.99 o 
  -3 -17  -9       20.61       22.73      1.28 o 
  -2 -17  -9       56.27       55.76      2.67 o 
  -1 -17  -9        1.40        2.68      1.38 o 
   0 -17  -9       52.67       53.25      2.82 o 
   1 -17  -9       12.82       11.50      1.06 o 
   2 -17  -9       34.33       32.90      2.19 o 
   3 -17  -9       22.90       21.54      1.59 o 
  -5 -16  -9      147.44      134.59      5.68 o 
  -4 -16  -9       81.64       78.61      3.90 o 
  -3 -16  -9       57.04       55.84      8.05 o 
  -2 -16  -9       21.42       20.22      1.49 o 
  -1 -16  -9       12.29       11.47      1.02 o 
   0 -16  -9       63.59       59.15      3.23 o 
   1 -16  -9        9.23       12.16      1.25 o 
   2 -16  -9       11.26        9.93      1.57 o 
   3 -16  -9       13.33       16.07      1.60 o 
   4 -16  -9      118.10      117.20      4.94 o 
  -4 -15  -9       20.99       19.33      2.54 o 
  -3 -15  -9      108.20       92.55      4.49 o 
  -2 -15  -9       15.79       13.87      1.62 o 
  -1 -15  -9        4.83        6.21      0.90 o 
   0 -15  -9       48.98       54.69      3.18 o 
   1 -15  -9      130.95      129.68      5.34 o 
   2 -15  -9       13.15        9.40      1.58 o 
   3 -15  -9       11.28        9.11      1.47 o 
   4 -15  -9      104.17      107.11      3.63 o 
   5 -15  -9        7.54        5.05      0.67 o 
  -4 -14  -9       48.08       47.75      3.98 o 
  -3 -14  -9      130.75      108.61      4.66 o 
  -2 -14  -9       37.55       30.27      2.93 o 
  -1 -14  -9       12.35       11.69      1.44 o 
   0 -14  -9        6.46        6.41      1.01 o 
   1 -14  -9       61.59       79.57      4.06 o 
   2 -14  -9      240.89      205.36      5.89 o 
   3 -14  -9       95.72      101.71      4.92 o 
   4 -14  -9        8.89       10.31      1.53 o 
   5 -14  -9       51.89       50.05      2.53 o 
   6 -14  -9        1.02        1.31      0.40 o 
  -4 -13  -9       15.97       14.68      1.91 o 
  -3 -13  -9      244.64      207.68      8.20 o 
  -2 -13  -9      106.41      104.64      3.83 o 
  -1 -13  -9      574.55      527.76     17.72 o 
   0 -13  -9      355.48      319.68      7.92 o 
   1 -13  -9     1965.48     2104.06     65.61 o 
   2 -13  -9       52.41       48.09      2.50 o 
   3 -13  -9       41.65       38.46      2.17 o 
   4 -13  -9       46.21       42.18      1.92 o 
   5 -13  -9       62.61       68.68      2.78 o 
   6 -13  -9       13.25       15.99      0.74 o 
  -5 -12  -9       35.40       31.71      2.80 o 
  -4 -12  -9      398.27      340.53     16.95 o 
  -3 -12  -9      102.47       98.78      4.77 o 
  -2 -12  -9       25.58       22.49      2.91 o 
  -1 -12  -9       42.88       48.54      1.81 o 
   0 -12  -9       56.02       65.54      3.16 o 
   1 -12  -9     1321.56     1316.88     29.60 o 
   2 -12  -9      629.58      656.39     21.06 o 
   3 -12  -9       60.36       62.59      2.48 o 
   4 -12  -9       18.78       18.79      1.12 o 
   5 -12  -9       39.11       37.68      1.13 o 
   6 -12  -9       70.81       62.19      1.13 o 
   7 -12  -9       39.10       42.37      0.88 o 
  -5 -11  -9      213.05      179.73      6.71 o 
  -4 -11  -9      175.28      176.04      6.27 o 
  -3 -11  -9       86.31       95.70      3.21 o 
  -2 -11  -9      254.27      256.19      7.10 o 
  -1 -11  -9      538.55      496.75     12.95 o 
   0 -11  -9       80.10       88.47      3.30 o 
   1 -11  -9       68.62       55.20      2.02 o 
   2 -11  -9      242.14      244.27      5.47 o 
   3 -11  -9      270.85      239.15      4.51 o 
   4 -11  -9      223.19      239.13      4.29 o 
   5 -11  -9       60.50       63.91      1.09 o 
   6 -11  -9       55.54       56.75      1.02 o 
   7 -11  -9       10.75       12.24      0.49 o 
  -5 -10  -9      548.33      532.82     17.01 o 
  -4 -10  -9       10.46       17.72      1.30 o 
  -3 -10  -9      175.85      148.99      5.15 o 
  -2 -10  -9      254.69      259.87      5.88 o 
  -1 -10  -9      294.32      263.89      6.34 o 
   0 -10  -9      143.81      124.33      3.81 o 
   1 -10  -9      107.01       92.37      3.00 o 
   2 -10  -9       53.44       40.25      1.82 o 
   3 -10  -9      482.14      498.87      8.18 o 
   4 -10  -9      896.36      905.04      9.70 o 
   5 -10  -9      477.86      478.84      5.21 o 
   6 -10  -9        8.81       10.77      0.49 o 
   7 -10  -9       63.28       59.78      1.03 o 
   8 -10  -9       20.11       16.44      0.56 o 
  -6  -9  -9     1221.18     1259.75     67.78 o 
  -5  -9  -9      195.79      168.84      8.28 o 
  -4  -9  -9      105.65      117.31      4.34 o 
  -3  -9  -9       73.63       67.89      1.92 o 
  -2  -9  -9      252.60      224.16      4.84 o 
  -1  -9  -9      140.56      144.96      3.54 o 
   0  -9  -9       65.98       90.48      2.35 o 
   1  -9  -9      109.70       92.95      2.96 o 
   2  -9  -9       51.17       59.78      2.00 o 
   3  -9  -9      389.13      407.44      6.41 o 
   4  -9  -9       92.25       96.49      1.37 o 
   5  -9  -9      235.38      230.88      2.49 o 
   6  -9  -9      260.92      251.45      3.04 o 
   7  -9  -9        1.69        2.20      0.30 o 
   8  -9  -9       23.03       27.07      0.62 o 
  -6  -8  -9      129.39      131.50      8.87 o 
  -5  -8  -9       12.25       14.39      2.49 o 
  -4  -8  -9      197.97      208.56      7.06 o 
  -3  -8  -9      207.81      196.57      4.51 o 
  -2  -8  -9      705.61      670.00     12.42 o 
  -1  -8  -9      337.80      384.81      7.17 o 
   0  -8  -9      425.14      501.87     10.25 o 
   1  -8  -9        6.45        9.34      1.17 o 
   2  -8  -9      472.97      452.93      8.25 o 
   3  -8  -9      916.39      895.75     12.36 o 
   4  -8  -9      157.61      136.65      2.10 o 
   5  -8  -9      170.39      182.66      2.16 o 
   6  -8  -9      255.79      242.77      2.71 o 
   7  -8  -9       23.71       30.72      0.70 o 
   8  -8  -9        1.30        1.30      0.27 o 
   9  -8  -9       12.25        5.27      0.37 o 
  -6  -7  -9       49.25       54.58      4.93 o 
  -5  -7  -9        0.42        0.75      1.18 o 
  -4  -7  -9      171.55      165.55      4.83 o 
  -3  -7  -9      828.35      851.50     16.92 o 
  -2  -7  -9      181.80      197.36      3.71 o 
  -1  -7  -9       90.73      100.56      1.92 o 
   0  -7  -9      174.44      160.45      3.48 o 
   1  -7  -9        6.60        3.16      0.35 o 
   2  -7  -9      288.13      299.10      5.29 o 
   3  -7  -9       89.12       77.28      1.64 o 
   4  -7  -9      113.68      120.00      1.94 o 
   5  -7  -9      304.82      332.61      3.73 o 
   6  -7  -9       27.57       28.92      0.64 o 
   7  -7  -9      223.03      229.73      2.65 o 
   8  -7  -9       60.11       61.20      0.98 o 
   9  -7  -9       51.62       48.32      0.94 o 
  -6  -6  -9       39.60       49.09      3.11 o 
  -5  -6  -9       18.50       13.88      2.82 o 
  -4  -6  -9      111.69      114.29      3.48 o 
  -3  -6  -9      411.16      366.18      7.56 o 
  -2  -6  -9      419.46      413.53      7.19 o 
  -1  -6  -9      999.22     1067.04     16.09 o 
   0  -6  -9     1781.78     2125.25     34.18 o 
   1  -6  -9     1004.72     1105.15     17.00 o 
   2  -6  -9     1244.07     1255.08     19.35 o 
   3  -6  -9       79.72       69.99      2.10 o 
   4  -6  -9      353.11      378.70      5.16 o 
   5  -6  -9       32.51       37.13      0.84 o 
   6  -6  -9      103.99       96.82      1.22 o 
   7  -6  -9       33.32       33.20      0.68 o 
   8  -6  -9       26.76       35.30      0.69 o 
   9  -6  -9        3.04        1.80      0.27 o 
  -7  -5  -9       38.22       24.29      3.47 o 
  -6  -5  -9        4.95        7.42      1.24 o 
  -5  -5  -9      369.85      385.52     10.61 o 
  -4  -5  -9      116.93      110.86      3.14 o 
  -3  -5  -9      711.83      755.11     14.61 o 
  -2  -5  -9      694.95      702.81     10.80 o 
  -1  -5  -9      898.59      896.35     12.96 o 
   0  -5  -9      645.16      647.09      8.83 o 
   1  -5  -9     1375.95     1348.06     18.98 o 
   2  -5  -9       10.48       11.54      0.57 o 
   3  -5  -9      335.02      322.83      5.20 o 
   4  -5  -9      124.22      123.16      2.08 o 
   5  -5  -9       28.84       26.16      0.63 o 
   6  -5  -9      476.42      476.49      4.75 o 
   7  -5  -9       17.49       14.64      0.44 o 
   8  -5  -9        2.33        3.38      0.26 o 
   9  -5  -9        6.20        5.50      0.33 o 
  -7  -4  -9       56.92       48.18      3.16 o 
  -6  -4  -9       44.13       44.06      2.56 o 
  -5  -4  -9      613.05      626.77     16.75 o 
  -4  -4  -9       72.53       82.68      2.50 o 
  -3  -4  -9     1242.23     1331.36     24.56 o 
  -2  -4  -9      176.83      167.05      2.55 o 
  -1  -4  -9      144.98      139.70      2.12 o 
   0  -4  -9     2189.63     2466.43     31.78 o 
   1  -4  -9      665.13      771.55     10.98 o 
   2  -4  -9       71.79       73.95      1.53 o 
   3  -4  -9       46.10       60.79      1.38 o 
   4  -4  -9      921.86      982.10     13.22 o 
   5  -4  -9       25.51       29.47      0.73 o 
   6  -4  -9      323.48      336.74      4.69 o 
   7  -4  -9        5.08        6.04      0.30 o 
   8  -4  -9       88.76       91.46      1.18 o 
   9  -4  -9       10.91       13.34      0.49 o 
  10  -4  -9       18.49       23.30      0.62 o 
  -7  -3  -9       24.20       24.72      2.46 o 
  -6  -3  -9       81.68       70.45      3.36 o 
  -5  -3  -9       23.95       25.77      1.58 o 
  -4  -3  -9      591.33      658.65     14.15 o 
  -3  -3  -9      132.51      132.86      3.54 o 
  -2  -3  -9      336.06      343.44      4.98 o 
  -1  -3  -9     2402.04     2558.86     31.86 o 
   0  -3  -9      102.61      120.82      1.67 o 
   1  -3  -9      410.39      428.96      6.08 o 
   2  -3  -9      493.76      497.60      7.33 o 
   3  -3  -9      274.35      260.56      3.77 o 
   4  -3  -9      423.81      461.68      6.27 o 
   5  -3  -9      700.65      717.83      8.44 o 
   6  -3  -9      282.15      236.27      2.58 o 
   7  -3  -9      200.09      176.05      1.99 o 
   8  -3  -9       32.27       38.00      0.67 o 
   9  -3  -9       27.67       33.21      0.63 o 
  10  -3  -9       39.41       50.52      1.02 o 
  -8  -2  -9       20.23       14.18      2.66 o 
  -7  -2  -9       36.35       47.90      4.39 o 
  -6  -2  -9       53.43       59.96      2.88 o 
  -5  -2  -9      175.58      191.57      5.30 o 
  -4  -2  -9      157.00      157.95      3.36 o 
  -3  -2  -9      381.83      358.87      6.08 o 
  -2  -2  -9       38.11       41.33      0.88 o 
  -1  -2  -9     1074.36     1028.43     14.10 o 
   0  -2  -9      139.94      125.14      2.20 o 
   1  -2  -9      344.34      351.04      5.16 o 
   2  -2  -9       16.38       12.39      0.62 o 
   3  -2  -9      274.69      251.37      3.81 o 
   4  -2  -9      437.09      443.85      6.03 o 
   5  -2  -9      138.32      115.69      1.77 o 
   6  -2  -9       20.48       17.16      0.48 o 
   7  -2  -9       61.46       54.61      0.84 o 
   8  -2  -9       20.44       21.43      0.62 o 
   9  -2  -9       16.75       15.52      0.48 o 
  10  -2  -9       26.03       37.58      0.76 o 
  -7  -1  -9       51.44       51.99      4.72 o 
  -6  -1  -9      103.02       92.31      6.91 o 
  -5  -1  -9      291.80      246.12      5.95 o 
  -4  -1  -9      182.01      194.66      4.67 o 
  -3  -1  -9      583.80      664.38     10.81 o 
  -2  -1  -9      820.47      796.55     11.34 o 
  -1  -1  -9      518.09      506.34      7.07 o 
   0  -1  -9      687.44      839.54     11.54 o 
   1  -1  -9      254.38      302.52      4.39 o 
   2  -1  -9       42.74       35.02      0.85 o 
   3  -1  -9      230.19      252.42      3.69 o 
   4  -1  -9      320.85      317.92      4.21 o 
   5  -1  -9      599.90      599.35      7.18 o 
   6  -1  -9       45.14       40.22      0.74 o 
   7  -1  -9      246.98      233.20      2.43 o 
   8  -1  -9      587.95      601.80      6.09 o 
   9  -1  -9       18.69       20.53      0.52 o 
  10  -1  -9       21.46       19.86      0.50 o 
  -7   0  -9       25.70       24.76      3.59 o 
  -6   0  -9       94.80       76.52      4.55 o 
  -5   0  -9       20.27       18.32      1.34 o 
  -4   0  -9      149.80      158.36      4.10 o 
  -3   0  -9      593.00      583.50     11.54 o 
  -2   0  -9      643.42      583.39      8.54 o 
  -1   0  -9      728.35      712.73     10.49 o 
   0   0  -9     4528.20     5951.75     80.09 o 
   1   0  -9      347.23      340.33      5.20 o 
   2   0  -9       16.04       15.94      0.59 o 
   3   0  -9       15.41       15.92      0.60 o 
   4   0  -9      376.28      379.78      5.10 o 
   5   0  -9       85.80       85.31      1.36 o 
   6   0  -9      106.83      131.86      1.57 o 
   7   0  -9       43.84       37.62      0.68 o 
   8   0  -9      261.94      253.32      2.70 o 
   9   0  -9      150.50      158.92      1.98 o 
  10   0  -9       78.85       93.44      1.49 o 
  -7   1  -9       31.82       41.75      4.72 o 
  -6   1  -9       79.10       81.92      4.50 o 
  -5   1  -9      152.47      115.12      4.12 o 
  -4   1  -9      389.31      425.61      9.45 o 
  -3   1  -9      310.96      292.13      6.17 o 
  -2   1  -9      176.42      151.32      2.65 o 
  -1   1  -9      146.16      155.58      2.46 o 
   0   1  -9       44.31       53.41      1.21 o 
   1   1  -9      207.37      201.11      3.24 o 
   2   1  -9       69.65       95.20      1.63 o 
   3   1  -9      121.79      127.53      2.11 o 
   4   1  -9      308.88      278.92      3.89 o 
   5   1  -9      367.02      361.55      4.22 o 
   6   1  -9       17.74       14.55      0.45 o 
   7   1  -9      249.69      232.94      2.49 o 
   8   1  -9       35.24       34.63      0.66 o 
   9   1  -9       35.25       26.60      0.57 o 
  10   1  -9       66.12       68.83      1.12 o 
  -7   2  -9      119.86      117.30      7.89 o 
  -6   2  -9      145.43      179.90     10.49 o 
  -5   2  -9      918.13      986.79     30.38 o 
  -4   2  -9       53.96       50.15      1.97 o 
  -3   2  -9      154.40      136.25      3.32 o 
  -2   2  -9       86.13      100.62      2.29 o 
  -1   2  -9      209.91      190.51      3.31 o 
   0   2  -9      252.53      273.72      4.72 o 
   1   2  -9      960.07     1086.01     16.40 o 
   2   2  -9      839.86      917.16     13.00 o 
   3   2  -9      354.14      368.19      5.01 o 
   4   2  -9      370.42      391.01      4.79 o 
   5   2  -9      558.10      564.88      5.75 o 
   6   2  -9      145.27      122.23      1.36 o 
   7   2  -9      335.48      355.26      3.68 o 
   8   2  -9       18.81       17.47      0.48 o 
   9   2  -9        3.13        2.56      0.24 o 
  10   2  -9       16.17       17.74      0.44 o 
  -7   3  -9      271.21      282.75     15.79 o 
  -6   3  -9      145.01      170.40     10.20 o 
  -5   3  -9      231.16      228.96      7.88 o 
  -4   3  -9      236.61      221.17      6.20 o 
  -3   3  -9       96.28       94.21      2.72 o 
  -2   3  -9       44.69       34.63      1.23 o 
  -1   3  -9      276.00      262.60      4.60 o 
   0   3  -9      113.70      121.42      2.50 o 
   1   3  -9       61.20       70.02      1.90 o 
   2   3  -9      536.98      515.08      8.29 o 
   3   3  -9      449.33      434.57      6.26 o 
   4   3  -9       61.71       71.30      1.22 o 
   5   3  -9      297.78      320.69      3.41 o 
   6   3  -9      781.26      753.64      6.90 o 
   7   3  -9       65.29       62.89      0.97 o 
   8   3  -9        5.84        5.12      0.30 o 
   9   3  -9        3.68        4.73      0.28 o 
  10   3  -9       14.04       17.43      0.43 o 
  -6   4  -9       31.79       28.82      4.13 o 
  -5   4  -9       67.80       71.32      4.20 o 
  -4   4  -9        7.87       11.03      1.22 o 
  -3   4  -9       50.54       40.95      1.82 o 
  -2   4  -9      135.17      110.24      2.65 o 
  -1   4  -9       28.80       24.88      1.02 o 
   0   4  -9       28.77       27.61      1.09 o 
   1   4  -9      263.18      264.25      5.44 o 
   2   4  -9       57.57       58.81      1.53 o 
   3   4  -9        1.69        2.35      0.58 o 
   4   4  -9      117.14      110.35      1.65 o 
   5   4  -9      224.55      193.76      2.10 o 
   6   4  -9      519.67      457.90      4.91 o 
   7   4  -9       16.90       12.59      0.45 o 
   8   4  -9       31.31       29.72      0.65 o 
   9   4  -9        2.69        2.65      0.24 o 
  -6   5  -9       33.73       38.47      4.51 o 
  -5   5  -9      571.68      595.80     29.08 o 
  -4   5  -9      199.67      186.14      6.75 o 
  -3   5  -9      255.39      255.19      7.14 o 
  -2   5  -9       54.74       58.53      1.98 o 
  -1   5  -9       76.36       70.37      1.94 o 
   0   5  -9       93.93       90.63      2.21 o 
   1   5  -9      122.24      112.95      2.85 o 
   2   5  -9       91.36       84.10      2.30 o 
   3   5  -9      215.76      192.13      3.25 o 
   4   5  -9      473.90      462.67      6.93 o 
   5   5  -9      976.65      905.83      8.48 o 
   6   5  -9      425.18      354.96      3.54 o 
   7   5  -9       20.74       20.19      0.57 o 
   8   5  -9       87.65       84.35      1.24 o 
   9   5  -9       17.42       19.45      0.50 o 
  -5   6  -9       72.57       69.59      5.93 o 
  -4   6  -9      125.24      130.89      8.77 o 
  -3   6  -9      113.52      109.26      3.85 o 
  -2   6  -9      179.27      203.66      4.87 o 
  -1   6  -9      230.63      206.72      5.04 o 
   0   6  -9      106.57      125.65      3.11 o 
   1   6  -9      536.88      532.54     13.87 o 
   2   6  -9       60.76       53.11      1.83 o 
   3   6  -9      280.53      274.76      5.53 o 
   4   6  -9      178.43      162.90      2.96 o 
   5   6  -9      107.16      103.06      1.78 o 
   6   6  -9       63.64       69.85      1.02 o 
   7   6  -9       67.36       66.16      1.19 o 
   8   6  -9      104.90      117.49      1.57 o 
   9   6  -9      114.94      115.09      1.58 o 
  -5   7  -9      129.42      133.41      8.75 o 
  -4   7  -9        4.15        1.60      1.75 o 
  -3   7  -9       52.19       46.12      2.88 o 
  -2   7  -9      160.58      160.05      4.41 o 
  -1   7  -9       70.52       60.68      2.44 o 
   0   7  -9      136.24      132.86      3.75 o 
   1   7  -9      308.86      301.92      6.19 o 
   2   7  -9      327.68      298.93      9.45 o 
   3   7  -9      134.70      125.17      3.94 o 
   4   7  -9      278.00      254.62      5.53 o 
   5   7  -9       11.33       13.55      0.77 o 
   6   7  -9        7.10       11.91      0.45 o 
   7   7  -9       42.30       49.99      0.87 o 
   8   7  -9       12.95       14.58      0.45 o 
  -6   8  -9       41.53       54.58      3.79 o 
  -5   8  -9        8.77        8.58      1.86 o 
  -4   8  -9       16.87       15.65      1.59 o 
  -3   8  -9      220.85      193.34      6.57 o 
  -2   8  -9      247.78      240.08      7.86 o 
  -1   8  -9      216.37      195.95      6.57 o 
   0   8  -9      173.13      172.68      5.65 o 
   1   8  -9       35.83       28.78      3.61 o 
   2   8  -9       20.53       20.76      2.59 o 
   3   8  -9      154.97      151.37      4.42 o 
   4   8  -9       22.44       17.25      1.88 o 
   5   8  -9       61.54       54.03      1.84 o 
   6   8  -9       12.72       11.67      0.78 o 
   7   8  -9       12.69       10.17      0.42 o 
   8   8  -9       14.30       17.56      0.47 o 
  -5   9  -9        0.49        0.34      1.04 o 
  -4   9  -9       51.20       55.92      3.11 o 
  -3   9  -9       12.37        9.94      1.32 o 
  -2   9  -9       53.85       48.79      2.54 o 
  -1   9  -9        6.37        6.54      1.16 o 
   0   9  -9      117.51      131.90      5.34 o 
   1   9  -9      267.76      279.03     14.69 o 
   2   9  -9       89.27       77.76      4.85 o 
   3   9  -9      159.47      169.57      6.76 o 
   4   9  -9      111.35      118.88      4.57 o 
   5   9  -9        7.59        8.84      1.27 o 
   6   9  -9       18.38       16.59      1.01 o 
   7   9  -9       51.48       54.72      1.59 o 
  -4  10  -9       30.69       37.36      2.99 o 
  -3  10  -9       18.31       17.75      1.66 o 
  -2  10  -9      207.40      239.97      8.49 o 
  -1  10  -9       37.62       40.88      2.81 o 
   0  10  -9       20.62       22.24      2.66 o 
   1  10  -9       81.55       86.82      6.44 o 
   2  10  -9       14.77       11.75      2.96 o 
   3  10  -9      166.69      185.07      5.68 o 
   4  10  -9       21.48       11.77      2.11 o 
   5  10  -9       32.90       33.84      2.20 o 
   6  10  -9        2.30        0.26      0.75 o 
   7  10  -9        9.49        8.03      0.66 o 
  -3  11  -9       76.68       89.35      4.57 o 
  -2  11  -9       20.84       26.37      2.16 o 
  -1  11  -9       60.93       77.98      5.71 o 
   0  11  -9        1.00        3.28      1.98 o 
   1  11  -9        3.69        4.54      1.90 o 
   2  11  -9       18.22       21.84      2.75 o 
   3  11  -9        7.32        8.78      1.94 o 
   4  11  -9       51.96       67.29      5.02 o 
   5  11  -9       18.23       20.77      1.48 o 
   6  11  -9       10.85       17.13      1.69 o 
  -1  12  -9       24.35       27.47      3.11 o 
   0  12  -9       14.36       14.42      2.37 o 
   1  12  -9       14.37       22.71      2.75 o 
   2  12  -9       35.97       38.42      3.39 o 
   3  12  -9       12.19       12.55      2.05 o 
   4  12  -9       71.01       71.40      3.50 o 
  -5 -18  -8        7.81        8.55      1.02 o 
  -4 -18  -8        0.27        0.08      0.53 o 
  -3 -18  -8       20.51       21.56      2.65 o 
  -2 -18  -8        8.49        6.27      1.13 o 
  -1 -18  -8        3.88        6.76      1.11 o 
   0 -18  -8       48.39       62.35      2.78 o 
   1 -18  -8        2.19        1.22      0.82 o 
  -6 -17  -8       17.78       17.51      1.70 o 
  -5 -17  -8       50.57       49.59      3.11 o 
  -4 -17  -8       77.79       81.88      3.32 o 
  -3 -17  -8       17.39       14.64      1.07 o 
  -2 -17  -8        0.46        0.77      0.56 o 
  -1 -17  -8       25.64       28.21      3.35 o 
   0 -17  -8        2.88        3.28      0.96 o 
   1 -17  -8       61.28       66.72      2.51 o 
   2 -17  -8        6.93        8.86      1.70 o 
   3 -17  -8       50.96       59.43      2.74 o 
  -5 -16  -8       95.34       88.84      5.65 o 
  -4 -16  -8      166.34      167.18      6.77 o 
  -3 -16  -8       11.62       13.43      1.54 o 
  -2 -16  -8       21.10       17.36      1.18 o 
  -1 -16  -8      171.85      173.50      6.93 o 
   0 -16  -8      192.41      212.84      8.83 o 
   1 -16  -8      116.15      124.59      4.19 o 
   2 -16  -8       28.71       23.63      2.20 o 
   3 -16  -8        3.53        4.04      1.05 o 
   4 -16  -8        9.19       10.43      1.36 o 
  -5 -15  -8      299.55      281.29     16.10 o 
  -4 -15  -8      103.21      100.11      4.47 o 
  -3 -15  -8       87.11       82.84      4.99 o 
  -2 -15  -8       67.67       69.36      3.49 o 
  -1 -15  -8       86.50       81.28      2.60 o 
   0 -15  -8       39.09       36.97      2.70 o 
   1 -15  -8      163.16      148.03      5.96 o 
   2 -15  -8      284.55      291.55      8.76 o 
   3 -15  -8       18.54       16.96      1.88 o 
   4 -15  -8        3.17        4.08      0.84 o 
   5 -15  -8       15.77       24.03      1.12 o 
  -4 -14  -8       28.27       31.87      3.15 o 
  -3 -14  -8      122.91      114.40      4.76 o 
  -2 -14  -8       69.50       49.72      2.95 o 
  -1 -14  -8       53.62       52.34      2.97 o 
   0 -14  -8      153.77      150.37      6.36 o 
   1 -14  -8      268.94      261.61     10.04 o 
   2 -14  -8       29.62       29.53      1.79 o 
   3 -14  -8       41.76       33.15      4.05 o 
   4 -14  -8        3.69        3.17      1.03 o 
   5 -14  -8       50.22       48.07      1.65 o 
   6 -14  -8       20.23       22.39      0.95 o 
  -4 -13  -8      251.15      241.07     13.10 o 
  -3 -13  -8       92.98       72.05      3.54 o 
  -2 -13  -8      298.94      250.38      8.29 o 
  -1 -13  -8       24.44       21.99      1.55 o 
   0 -13  -8      465.34      458.46     10.77 o 
   1 -13  -8     1229.49     1173.58     33.05 o 
   2 -13  -8       33.80       30.65      1.85 o 
   3 -13  -8       34.24       44.63      3.29 o 
   4 -13  -8        7.76        7.21      0.94 o 
   5 -13  -8      184.58      173.11      3.43 o 
   6 -13  -8       27.44       24.14      0.79 o 
  -5 -12  -8      582.89      564.57     30.28 o 
  -4 -12  -8      262.52      244.57      8.14 o 
  -3 -12  -8       66.65       52.13      2.89 o 
  -2 -12  -8      525.03      488.00     13.11 o 
  -1 -12  -8      191.13      173.92      6.03 o 
   0 -12  -8      105.13       99.53      3.50 o 
   1 -12  -8      916.75      947.53     21.98 o 
   2 -12  -8      982.84     1008.62     21.01 o 
   3 -12  -8      258.15      261.00      5.92 o 
   4 -12  -8       22.97       23.13      1.03 o 
   5 -12  -8       32.39       37.28      0.96 o 
   6 -12  -8       19.01       23.18      0.72 o 
   7 -12  -8       20.73       21.58      0.84 o 
  -5 -11  -8      449.19      454.14     14.49 o 
  -4 -11  -8      182.32      171.13      7.24 o 
  -3 -11  -8      526.27      474.47     12.95 o 
  -2 -11  -8       63.46       55.33      2.16 o 
  -1 -11  -8      453.87      464.36     12.20 o 
   0 -11  -8       80.88       71.65      2.46 o 
   1 -11  -8      415.94      409.56      9.47 o 
   2 -11  -8      241.87      211.58      4.68 o 
   3 -11  -8       92.10       87.91      1.97 o 
   4 -11  -8       69.16       70.01      1.59 o 
   5 -11  -8      338.10      333.22      3.67 o 
   6 -11  -8      138.31      127.66      1.69 o 
   7 -11  -8       60.30       61.64      1.10 o 
   8 -11  -8        0.22        1.95      0.26 o 
  -6 -10  -8      587.17      548.64     34.48 o 
  -5 -10  -8       61.04       55.17      2.57 o 
  -4 -10  -8      320.95      316.91     12.82 o 
  -3 -10  -8      163.90      157.14      4.59 o 
  -2 -10  -8      264.27      267.65      6.53 o 
  -1 -10  -8      164.26      146.94      4.36 o 
   0 -10  -8      285.03      286.62      7.86 o 
   1 -10  -8       65.48       69.09      2.17 o 
   2 -10  -8      396.90      372.55      7.71 o 
   3 -10  -8      386.44      375.40      6.03 o 
   4 -10  -8      111.81      139.94      1.83 o 
   5 -10  -8      478.26      425.18      4.58 o 
   6 -10  -8       13.39       17.78      0.59 o 
   7 -10  -8       14.98       14.41      0.49 o 
   8 -10  -8       12.40       10.63      0.45 o 
  -6  -9  -8      955.50      930.91     52.38 o 
  -5  -9  -8      711.53      727.64     28.88 o 
  -4  -9  -8       49.54       54.83      2.81 o 
  -3  -9  -8      327.95      316.64      9.14 o 
  -2  -9  -8       61.40       47.37      1.30 o 
  -1  -9  -8      276.94      234.52      5.25 o 
   0  -9  -8      513.93      515.09     10.81 o 
   1  -9  -8      155.22      158.70      5.00 o 
   2  -9  -8      274.23      237.58      5.05 o 
   3  -9  -8      746.52      752.53      9.96 o 
   4  -9  -8      199.47      211.47      2.55 o 
   5  -9  -8       62.16       64.69      1.02 o 
   6  -9  -8       80.55       87.41      1.35 o 
   7  -9  -8        4.12        5.16      0.36 o 
   8  -9  -8       14.92       19.43      0.56 o 
  -6  -8  -8      177.73      203.28     12.49 o 
  -5  -8  -8      167.33      169.81     11.85 o 
  -4  -8  -8       61.75       48.57      3.56 o 
  -3  -8  -8       16.72       11.81      0.72 o 
  -2  -8  -8      897.00      965.40     16.93 o 
  -1  -8  -8      532.93      570.96     10.60 o 
   0  -8  -8      537.83      508.42     10.62 o 
   1  -8  -8       56.04       41.72      1.57 o 
   2  -8  -8      266.91      288.68      5.85 o 
   3  -8  -8      591.01      574.92      8.04 o 
   4  -8  -8       14.07       13.51      0.57 o 
   5  -8  -8      158.35      158.19      1.79 o 
   6  -8  -8      166.82      153.11      1.90 o 
   7  -8  -8      121.18      105.98      1.46 o 
   8  -8  -8       23.86       23.64      0.59 o 
   9  -8  -8       30.88       34.37      0.87 o 
  -7  -7  -8       48.92       45.64      4.51 o 
  -6  -7  -8       22.47       21.70      3.10 o 
  -5  -7  -8        6.27       12.99      2.28 o 
  -4  -7  -8     1067.73     1095.31     28.06 o 
  -3  -7  -8      462.98      444.24      9.05 o 
  -2  -7  -8      373.74      446.34      7.55 o 
  -1  -7  -8     4164.77     5864.96     95.42 o 
   0  -7  -8      295.06      367.67      6.93 o 
   1  -7  -8      561.50      556.50      8.33 o 
   2  -7  -8      289.00      286.43      4.83 o 
   3  -7  -8      122.28      118.59      2.17 o 
   4  -7  -8      300.98      282.38      4.06 o 
   5  -7  -8       56.39       71.04      1.34 o 
   6  -7  -8      111.51      126.89      1.57 o 
   7  -7  -8      211.18      221.35      2.62 o 
   8  -7  -8      127.02      132.14      1.65 o 
   9  -7  -8       44.70       40.45      0.86 o 
  -7  -6  -8      107.80       98.10      5.17 o 
  -6  -6  -8      152.09      152.89      9.53 o 
  -5  -6  -8       77.07       81.34      3.98 o 
  -4  -6  -8       36.05       32.26      1.16 o 
  -3  -6  -8      544.43      565.74     11.24 o 
  -2  -6  -8      266.21      290.30      4.98 o 
  -1  -6  -8     4932.49     6658.49     99.63 o 
   0  -6  -8      352.53      412.12      8.30 o 
   1  -6  -8     1406.36     1583.88     25.42 o 
   2  -6  -8      218.77      237.98      4.56 o 
   3  -6  -8      655.58      630.12      9.84 o 
   4  -6  -8      147.71      164.23      2.64 o 
   5  -6  -8       83.76       84.08      1.20 o 
   6  -6  -8      206.11      191.44      2.06 o 
   7  -6  -8       57.46       62.13      0.95 o 
   8  -6  -8       78.33       78.98      1.16 o 
   9  -6  -8       41.83       41.85      0.89 o 
  -7  -5  -8       92.53       80.13      4.44 o 
  -6  -5  -8       42.02       37.68      2.10 o 
  -5  -5  -8       74.55       79.98      2.64 o 
  -4  -5  -8      937.79      948.90     21.59 o 
  -3  -5  -8      549.64      541.24     10.13 o 
  -2  -5  -8     1475.21     1640.02     25.77 o 
  -1  -5  -8      673.97      732.68      9.81 o 
   0  -5  -8      468.10      488.34      6.11 o 
   1  -5  -8       88.04       52.40      1.47 o 
   2  -5  -8      405.04      470.30      7.92 o 
   3  -5  -8      389.56      484.51      7.71 o 
   4  -5  -8      264.38      247.01      3.83 o 
   5  -5  -8      155.48      150.40      2.21 o 
   6  -5  -8      248.06      238.62      2.72 o 
   7  -5  -8      262.91      270.65      2.82 o 
   8  -5  -8        4.19        3.63      0.27 o 
   9  -5  -8       72.39       76.15      1.24 o 
  10  -5  -8       41.87       47.00      1.14 o 
  -7  -4  -8       76.94       79.04      4.52 o 
  -6  -4  -8       69.11       66.69      3.24 o 
  -5  -4  -8       57.66       77.63      2.78 o 
  -4  -4  -8     1616.82     1778.56     37.50 o 
  -3  -4  -8      903.64     1062.94     19.50 o 
  -2  -4  -8      475.92      518.88      7.24 o 
  -1  -4  -8      133.88      124.36      1.70 o 
   0  -4  -8      592.55      625.14      7.79 o 
   1  -4  -8      628.44      635.80      9.64 o 
   2  -4  -8      658.22      733.56     11.04 o 
   3  -4  -8       40.19       40.63      1.04 o 
   4  -4  -8      368.09      371.37      5.50 o 
   5  -4  -8      201.48      204.88      3.04 o 
   6  -4  -8      258.44      241.03      2.64 o 
   7  -4  -8      234.11      240.38      2.61 o 
   8  -4  -8       63.18       77.70      1.08 o 
   9  -4  -8       31.29       33.02      0.71 o 
  10  -4  -8       90.96       86.68      1.56 o 
  -7  -3  -8      384.72      383.80     14.98 o 
  -6  -3  -8        3.09        4.79      0.92 o 
  -5  -3  -8       43.80       40.42      1.60 o 
  -4  -3  -8     2415.49     2723.13     52.10 o 
  -3  -3  -8      173.90      165.18      3.18 o 
  -2  -3  -8      100.83      108.98      2.43 o 
  -1  -3  -8     1583.20     1602.46     18.79 o 
   0  -3  -8      142.44      131.95      1.87 o 
   1  -3  -8       50.01       61.07      1.26 o 
   2  -3  -8      836.26      732.85     11.03 o 
   3  -3  -8     1803.74     2058.37     28.69 o 
   4  -3  -8       51.89       46.23      1.03 o 
   5  -3  -8      338.10      341.03      4.69 o 
   6  -3  -8       17.57       16.56      0.74 o 
   7  -3  -8      200.50      176.18      2.00 o 
   8  -3  -8       18.30       19.20      0.49 o 
   9  -3  -8       41.70       35.88      0.68 o 
  10  -3  -8       49.73       50.06      1.02 o 
  -8  -2  -8      162.11      125.22      8.17 o 
  -7  -2  -8      145.14      133.60      9.25 o 
  -6  -2  -8       57.18       48.34      5.03 o 
  -5  -2  -8      158.00      174.16      8.68 o 
  -4  -2  -8     1911.39     2190.84     42.38 o 
  -3  -2  -8     1258.83     1367.73     21.92 o 
  -2  -2  -8     1300.95     1295.56     19.22 o 
  -1  -2  -8      815.06      813.27      9.78 o 
   0  -2  -8      986.54     1161.89     13.83 o 
   1  -2  -8       68.02       49.46      0.97 o 
   2  -2  -8      274.39      258.04      4.33 o 
   3  -2  -8      144.40      193.94      4.21 o 
   4  -2  -8     1337.44     1455.25     19.18 o 
   5  -2  -8       43.12       31.39      1.09 o 
   6  -2  -8       57.40       50.03      0.96 o 
   7  -2  -8       98.11      113.22      1.43 o 
   8  -2  -8      279.72      297.84      3.44 o 
   9  -2  -8       21.34       17.56      0.45 o 
  10  -2  -8       37.18       44.71      0.85 o 
  -8  -1  -8      169.64      168.62     10.52 o 
  -6  -1  -8       74.83       63.12      3.84 o 
  -5  -1  -8      293.83      294.52      7.58 o 
  -4  -1  -8       20.68       18.45      1.56 o 
  -3  -1  -8     1002.02     1246.04     23.92 o 
  -2  -1  -8      273.53      193.43      2.88 o 
  -1  -1  -8      133.14      115.44      2.32 o 
   0  -1  -8       46.40       62.11      1.03 o 
   1  -1  -8      449.64      422.95      5.88 o 
   2  -1  -8      111.16       95.93      1.58 o 
   3  -1  -8      280.10      323.42      4.42 o 
   4  -1  -8     1723.97     2111.88     26.17 o 
   5  -1  -8      130.58      117.67      1.93 o 
   6  -1  -8       85.18       89.79      1.31 o 
   7  -1  -8       19.11       22.52      0.52 o 
   8  -1  -8      162.62      171.76      2.02 o 
   9  -1  -8       27.37       26.82      0.57 o 
  10  -1  -8       17.91       17.51      0.50 o 
  -6   0  -8      126.51      105.18      4.41 o 
  -5   0  -8       23.66       22.13      1.39 o 
  -4   0  -8      495.26      545.06     12.71 o 
  -3   0  -8     1734.70     1851.96     33.09 o 
  -2   0  -8     1252.32     1257.11     19.00 o 
  -1   0  -8        6.79        7.49      0.46 o 
   0   0  -8     2348.01     3041.38     35.51 o 
   1   0  -8      302.69      333.49      4.32 o 
   2   0  -8      248.79      264.85      3.77 o 
   3   0  -8      562.12      606.17      7.96 o 
   4   0  -8      878.20      906.40     11.89 o 
   5   0  -8      140.10      125.90      1.87 o 
   6   0  -8       43.45       47.81      0.79 o 
   7   0  -8       49.07       44.36      0.74 o 
   8   0  -8       87.99      109.40      1.46 o 
   9   0  -8        7.87        7.18      0.33 o 
  10   0  -8       15.97       18.56      0.47 o 
  -7   1  -8       98.41       98.09      7.33 o 
  -6   1  -8       36.47       41.50      4.68 o 
  -5   1  -8       51.90       54.91      2.47 o 
  -4   1  -8       17.62       23.45      1.44 o 
  -3   1  -8      476.53      462.76      9.02 o 
  -2   1  -8       55.35       52.27      1.20 o 
  -1   1  -8      383.79      360.01      6.00 o 
   0   1  -8      399.97      392.41      5.07 o 
   1   1  -8     3089.10     3770.31     47.60 o 
   2   1  -8      369.82      344.19      4.87 o 
   3   1  -8      163.96      194.22      2.90 o 
   4   1  -8      499.05      462.49      6.08 o 
   5   1  -8       63.10       77.01      1.27 o 
   6   1  -8      136.46      116.77      1.67 o 
   7   1  -8       81.65       76.31      1.07 o 
   8   1  -8      436.45      394.77      4.03 o 
   9   1  -8       48.58       54.26      0.83 o 
  10   1  -8        2.95        4.82      0.25 o 
  -7   2  -8       80.76       72.19      6.07 o 
  -6   2  -8      177.00      154.43      6.96 o 
  -5   2  -8      363.54      390.26     12.51 o 
  -4   2  -8      848.60      848.83     19.32 o 
  -3   2  -8      824.90      789.20     15.34 o 
  -2   2  -8      198.32      182.59      3.56 o 
  -1   2  -8      162.12      183.57      2.96 o 
   0   2  -8       78.74       72.85      1.34 o 
   1   2  -8      773.23      694.85     10.44 o 
   2   2  -8      634.18      678.06      9.04 o 
   3   2  -8       28.21       25.12      0.79 o 
   4   2  -8      772.08      683.01      8.54 o 
   5   2  -8      358.33      347.48      4.24 o 
   6   2  -8      328.70      327.94      3.42 o 
   7   2  -8      445.70      464.43      4.68 o 
   8   2  -8       86.01       98.58      1.39 o 
   9   2  -8       10.33        9.82      0.35 o 
  10   2  -8        9.45        7.27      0.30 o 
  -7   3  -8      193.05      158.10     10.20 o 
  -6   3  -8      411.99      400.63     21.26 o 
  -5   3  -8      497.54      483.20     17.38 o 
  -4   3  -8      171.79      182.76      5.03 o 
  -3   3  -8      438.28      487.99      9.77 o 
  -2   3  -8      206.60      172.74      3.52 o 
  -1   3  -8      573.28      565.66      9.24 o 
   0   3  -8      154.72      133.00      2.56 o 
   1   3  -8      268.22      261.64      4.31 o 
   2   3  -8     1176.69     1323.04     18.66 o 
   3   3  -8      484.66      483.06      6.28 o 
   4   3  -8       89.67       95.95      1.51 o 
   5   3  -8     1587.64     1569.08     17.61 o 
   6   3  -8      214.06      204.91      2.15 o 
   7   3  -8      165.84      142.16      1.70 o 
   8   3  -8        6.92        7.47      0.34 o 
   9   3  -8       16.14       19.98      0.50 o 
  10   3  -8       16.62       18.48      0.57 o 
  -7   4  -8       17.79       25.81      3.84 o 
  -6   4  -8      558.22      608.73     29.79 o 
  -5   4  -8       63.60       50.88      3.80 o 
  -4   4  -8      268.30      261.39      6.72 o 
  -3   4  -8      277.39      272.91      5.87 o 
  -2   4  -8      185.76      173.52      3.70 o 
  -1   4  -8        0.65        2.32      0.41 o 
   0   4  -8      289.04      297.71      5.65 o 
   1   4  -8       94.76      107.31      2.27 o 
   2   4  -8      128.33      138.43      3.27 o 
   3   4  -8        5.31        5.63      0.52 o 
   4   4  -8      176.66      167.47      2.37 o 
   5   4  -8      803.58      816.86      8.07 o 
   6   4  -8      640.55      619.18      5.67 o 
   7   4  -8       17.63       20.31      0.54 o 
   8   4  -8       30.17       31.00      0.65 o 
   9   4  -8       53.87       54.86      0.96 o 
  10   4  -8       13.39       15.00      0.40 o 
  -6   5  -8       43.91       47.45      4.94 o 
  -5   5  -8       22.29       14.30      3.12 o 
  -4   5  -8      182.72      193.42      6.60 o 
  -3   5  -8       59.82       57.10      1.90 o 
  -2   5  -8      407.41      445.95      8.90 o 
  -1   5  -8       14.16       14.93      0.84 o 
   0   5  -8       62.96       65.49      1.70 o 
   1   5  -8       86.70       66.86      1.78 o 
   2   5  -8       71.91       73.92      1.80 o 
   3   5  -8      217.65      203.01      3.48 o 
   4   5  -8       43.43       39.85      0.89 o 
   5   5  -8      516.44      528.34      5.14 o 
   6   5  -8      105.17      114.65      1.41 o 
   7   5  -8       20.22       15.68      0.49 o 
   8   5  -8        2.04        3.10      0.27 o 
   9   5  -8       21.55       23.23      0.56 o 
  -6   6  -8       15.25       14.09      2.99 o 
  -5   6  -8      182.92      187.89     11.58 o 
  -4   6  -8       26.17       30.61      2.26 o 
  -3   6  -8       67.45       68.76      2.81 o 
  -2   6  -8     1097.55     1270.64     24.34 o 
  -1   6  -8      421.97      408.55      8.13 o 
   0   6  -8      604.11      592.66     10.83 o 
   1   6  -8      290.32      301.74      6.77 o 
   2   6  -8       36.76       29.44      1.15 o 
   3   6  -8       31.24       31.75      1.42 o 
   4   6  -8       37.73       33.33      1.00 o 
   5   6  -8      105.43      103.08      1.32 o 
   6   6  -8      160.92      140.45      1.88 o 
   7   6  -8      124.46      100.99      1.38 o 
   8   6  -8       59.57       53.26      0.86 o 
   9   6  -8       19.77       18.66      0.50 o 
  -5   7  -8       11.80        9.15      2.61 o 
  -4   7  -8        0.08        4.28      2.13 o 
  -3   7  -8      338.15      322.65     10.28 o 
  -2   7  -8       80.98       74.30      2.37 o 
  -1   7  -8      126.06      136.52      3.45 o 
   0   7  -8      323.08      312.23      8.58 o 
   1   7  -8      307.20      285.94      5.98 o 
   2   7  -8      262.81      271.43      7.90 o 
   3   7  -8      261.01      243.74      5.41 o 
   4   7  -8       26.87       28.98      0.98 o 
   5   7  -8      115.53      115.73      1.99 o 
   6   7  -8      113.82      112.28      1.40 o 
   7   7  -8       34.68       38.35      0.76 o 
   8   7  -8       87.57       96.30      1.39 o 
   9   7  -8       37.04       34.16      0.67 o 
  -5   8  -8        1.48        2.42      1.51 o 
  -4   8  -8      101.38      113.04      5.28 o 
  -3   8  -8      202.33      193.08      6.69 o 
  -2   8  -8      366.21      330.34      8.99 o 
  -1   8  -8       22.23       19.70      1.65 o 
   0   8  -8      149.50      133.88      4.30 o 
   1   8  -8       42.60       48.87      2.74 o 
   2   8  -8      103.40       83.33      3.43 o 
   3   8  -8      367.97      358.77      9.14 o 
   4   8  -8       94.91       85.53      2.37 o 
   5   8  -8      114.61      100.22      2.16 o 
   6   8  -8       27.70       26.05      0.84 o 
   7   8  -8       27.76       30.69      0.69 o 
   8   8  -8        7.25        8.48      0.36 o 
  -6   9  -8       41.67       50.76      3.54 o 
  -5   9  -8       50.83       64.33      4.44 o 
  -4   9  -8        5.49        5.31      1.25 o 
  -3   9  -8       58.75       53.74      2.77 o 
  -2   9  -8       23.22       24.88      1.94 o 
  -1   9  -8       82.13       90.87      3.75 o 
   0   9  -8      111.69      108.61      4.99 o 
   1   9  -8       80.19       79.13      3.49 o 
   2   9  -8       27.76       24.13      3.71 o 
   3   9  -8      208.79      206.67      6.46 o 
   4   9  -8      296.03      257.03      7.31 o 
   5   9  -8        2.26        1.95      0.63 o 
   6   9  -8       15.49       15.25      0.86 o 
   7   9  -8       16.81       24.23      0.82 o 
   8   9  -8       21.87       24.25      0.74 o 
  -5  10  -8       19.16       18.62      2.10 o 
  -4  10  -8       38.88       50.54      3.69 o 
  -3  10  -8       90.75       87.71      4.14 o 
  -2  10  -8       78.56       81.48      3.95 o 
  -1  10  -8        1.43        0.86      0.92 o 
   0  10  -8       16.29       21.00      1.50 o 
   1  10  -8       71.16       80.62      4.91 o 
   2  10  -8      342.25      367.66     27.91 o 
   3  10  -8      355.92      324.67     11.85 o 
   4  10  -8       24.87       15.58      1.98 o 
   5  10  -8        6.79        6.95      1.18 o 
   6  10  -8       61.80       67.30      2.43 o 
   7  10  -8       30.14       31.95      1.14 o 
  -4  11  -8       92.28       88.34      5.04 o 
  -3  11  -8       29.67       36.82      3.01 o 
  -2  11  -8       20.50       20.85      1.74 o 
  -1  11  -8       57.44       57.87      2.75 o 
   0  11  -8       49.67       55.06      5.21 o 
   1  11  -8        7.92        8.07      2.36 o 
   2  11  -8        8.45        3.00      2.07 o 
   3  11  -8       63.05       59.05      2.66 o 
   4  11  -8       57.97       64.69      4.73 o 
   5  11  -8        5.25        6.17      1.64 o 
   6  11  -8       11.03       15.44      1.41 o 
  -1  12  -8       31.22       33.02      3.90 o 
   0  12  -8        7.58        7.00      2.16 o 
   1  12  -8       24.73       27.16      3.28 o 
   2  12  -8        3.56        3.96      1.30 o 
   3  12  -8        0.59        1.70      1.41 o 
   4  12  -8       15.14       10.28      1.75 o 
   5  12  -8       23.97       34.26      3.76 o 
   0  13  -8       41.83       47.00      3.66 o 
   1  13  -8       21.38       29.25      2.81 o 
   2  13  -8       18.87       19.39      3.25 o 
   3  13  -8       12.24       21.18      3.01 o 
   4  13  -8       34.26       30.12      2.96 o 
  -5 -18  -7        9.76        6.90      0.89 o 
  -4 -18  -7        1.34        1.13      0.57 o 
  -3 -18  -7       44.34       35.79      3.04 o 
  -2 -18  -7       91.61       96.01      4.21 o 
  -1 -18  -7       60.12       73.23      4.73 o 
   0 -18  -7        7.77        7.35      1.00 o 
   1 -18  -7        8.96        9.77      1.27 o 
  -6 -17  -7       91.23      100.02      5.18 o 
  -5 -17  -7       52.87       57.29      3.46 o 
  -4 -17  -7       33.70       28.79      1.70 o 
  -3 -17  -7       23.32       25.21      1.34 o 
  -2 -17  -7       31.72       28.60      1.49 o 
  -1 -17  -7       48.51       41.70      2.55 o 
   0 -17  -7        6.15        4.14      1.01 o 
   1 -17  -7       17.69       18.29      2.21 o 
   2 -17  -7       80.55       76.58      3.63 o 
   3 -17  -7      167.04      170.64      6.24 o 
  -7 -16  -7       31.44       33.38      2.35 o 
  -5 -16  -7      125.45      132.25      7.31 o 
  -4 -16  -7      224.80      194.04     10.64 o 
  -3 -16  -7        2.72        4.52      0.75 o 
  -2 -16  -7       25.06       23.19      1.35 o 
  -1 -16  -7       90.81       93.91      4.41 o 
   0 -16  -7       24.77       27.65      2.25 o 
   1 -16  -7       55.25       58.43      2.51 o 
   2 -16  -7       13.09       19.74      1.96 o 
   3 -16  -7       33.74       45.65      2.60 o 
   4 -16  -7       37.38       38.54      4.31 o 
  -5 -15  -7      457.46      480.35     23.24 o 
  -4 -15  -7       80.38       78.84      5.12 o 
  -3 -15  -7       12.96       16.83      1.87 o 
  -2 -15  -7      136.00      139.12      5.92 o 
  -1 -15  -7      504.32      500.18     13.01 o 
   0 -15  -7       27.75       35.02      2.55 o 
   1 -15  -7       11.19       17.57      1.81 o 
   2 -15  -7      322.62      321.17      9.09 o 
   3 -15  -7       29.46       30.02      2.45 o 
   4 -15  -7        8.12        9.18      1.01 o 
   5 -15  -7       22.24       21.91      1.33 o 
  -4 -14  -7        6.92        5.96      1.53 o 
  -3 -14  -7      263.92      246.08     10.55 o 
  -2 -14  -7       74.41       75.73      3.75 o 
  -1 -14  -7      392.58      389.46     14.02 o 
   0 -14  -7        8.18       11.03      2.05 o 
   1 -14  -7      293.17      293.07     10.43 o 
   2 -14  -7       27.81       26.53      1.72 o 
   3 -14  -7       16.63       19.68      2.90 o 
   4 -14  -7       12.08       15.27      1.38 o 
   5 -14  -7        1.87        1.72      0.56 o 
   6 -14  -7       16.46       16.11      0.80 o 
  -5 -13  -7       30.87       29.94      2.59 o 
  -4 -13  -7      182.21      193.21      9.81 o 
  -3 -13  -7      534.91      521.96     15.99 o 
  -2 -13  -7       69.37       63.71      2.45 o 
  -1 -13  -7       52.33       46.77      2.13 o 
   0 -13  -7      400.10      389.39     10.65 o 
   1 -13  -7      240.73      272.31      8.56 o 
   2 -13  -7       99.73      104.75      3.49 o 
   3 -13  -7       15.29       21.13      1.75 o 
   4 -13  -7      100.79      119.03      3.21 o 
   5 -13  -7       34.49       33.29      1.14 o 
   6 -13  -7       45.33       45.39      0.99 o 
  -5 -12  -7      604.59      568.31     29.14 o 
  -4 -12  -7      428.16      416.92     16.31 o 
  -3 -12  -7      158.60      147.20      5.16 o 
  -2 -12  -7      115.13      100.08      3.20 o 
  -1 -12  -7      271.19      230.60      5.92 o 
   0 -12  -7      167.73      173.74      5.33 o 
   1 -12  -7      669.66      656.12     18.00 o 
   2 -12  -7      555.55      508.30     10.58 o 
   3 -12  -7      357.88      340.58      6.72 o 
   4 -12  -7      114.79       97.45      2.19 o 
   5 -12  -7       20.68       24.81      0.74 o 
   6 -12  -7      101.35      123.07      1.92 o 
   7 -12  -7        4.99        4.86      0.32 o 
  -5 -11  -7      264.72      253.71     10.12 o 
  -4 -11  -7      195.05      198.79      8.13 o 
  -3 -11  -7        8.29        6.01      0.81 o 
  -2 -11  -7       17.85       18.42      1.06 o 
  -1 -11  -7      878.21      838.99     21.03 o 
   0 -11  -7       33.27       36.11      2.13 o 
   1 -11  -7      661.09      637.93     14.39 o 
   2 -11  -7     1346.98     1299.60     22.47 o 
   3 -11  -7      554.26      508.97      8.28 o 
   4 -11  -7       56.78       63.43      1.20 o 
   5 -11  -7       16.75       24.16      0.63 o 
   6 -11  -7       51.31       51.55      1.12 o 
   7 -11  -7       81.70       79.26      1.24 o 
   8 -11  -7       20.74       17.99      0.49 o 
  -6 -10  -7      248.58      225.53     13.97 o 
  -5 -10  -7      406.69      416.44     16.30 o 
  -4 -10  -7       97.36      103.48      4.53 o 
  -3 -10  -7      176.30      180.80      5.09 o 
  -2 -10  -7      148.82      151.27      4.01 o 
  -1 -10  -7      479.97      455.68     11.84 o 
   0 -10  -7      626.56      618.48     18.13 o 
   1 -10  -7      390.17      419.91      9.42 o 
   2 -10  -7     1073.54     1029.25     18.28 o 
   3 -10  -7      239.38      242.76      3.93 o 
   4 -10  -7      423.01      447.55      4.79 o 
   5 -10  -7       22.93       28.13      1.07 o 
   6 -10  -7       64.53       87.83      1.49 o 
   7 -10  -7       36.11       40.70      1.03 o 
   8 -10  -7        5.31        6.27      0.34 o 
  -6  -9  -7        3.55        3.84      1.56 o 
  -5  -9  -7      895.30      915.97     52.07 o 
  -4  -9  -7      124.61      124.63      5.46 o 
  -3  -9  -7      111.44       99.47      3.07 o 
  -2  -9  -7        7.30        9.08      0.61 o 
  -1  -9  -7      714.43      662.70     13.70 o 
   0  -9  -7       39.99       54.10      1.65 o 
   1  -9  -7       96.29       85.39      2.53 o 
   2  -9  -7       29.96       37.26      1.33 o 
   3  -9  -7      228.64      212.50      3.28 o 
   4  -9  -7      169.04      181.18      2.84 o 
   5  -9  -7      310.56      309.96      3.23 o 
   6  -9  -7      234.13      222.27      2.72 o 
   7  -9  -7       14.31       18.20      0.54 o 
   8  -9  -7       18.98       16.39      0.52 o 
  -6  -8  -7      106.33      106.74      7.57 o 
  -5  -8  -7     1448.72     1511.57     82.33 o 
  -4  -8  -7      119.66      118.18      5.01 o 
  -3  -8  -7      239.75      265.23      6.73 o 
  -2  -8  -7     1925.77     2221.88     39.26 o 
  -1  -8  -7      751.85      912.06     15.18 o 
   0  -8  -7      627.24      565.87     12.93 o 
   1  -8  -7       93.78       94.04      1.92 o 
   2  -8  -7      824.06      754.25     12.60 o 
   3  -8  -7      122.89      132.98      2.51 o 
   4  -8  -7       23.56       20.87      1.29 o 
   5  -8  -7      251.58      269.76      2.86 o 
   6  -8  -7        3.57        5.01      0.34 o 
   7  -8  -7       23.00       27.64      0.69 o 
   8  -8  -7       41.23       48.16      0.84 o 
   9  -8  -7        0.26        0.76      0.27 o 
  -7  -7  -7      202.95      190.36     12.32 o 
  -6  -7  -7      401.28      388.54     21.89 o 
  -5  -7  -7      159.67      158.48      9.65 o 
  -4  -7  -7        5.25        8.18      0.78 o 
  -3  -7  -7      307.97      322.61      7.10 o 
  -2  -7  -7     2239.34     2976.10     48.21 o 
  -1  -7  -7     5022.24     6925.81    115.19 o 
   0  -7  -7     2251.26     2610.27     42.13 o 
   1  -7  -7       83.17       66.56      1.49 o 
   2  -7  -7      558.87      640.49     10.00 o 
   3  -7  -7      201.65      213.24      3.47 o 
   4  -7  -7      407.56      393.15      5.89 o 
   5  -7  -7       33.84       33.26      0.68 o 
   6  -7  -7       67.60       69.95      1.00 o 
   7  -7  -7       38.49       46.74      0.86 o 
   8  -7  -7       49.78       48.37      0.89 o 
   9  -7  -7        5.03        6.43      0.37 o 
  -7  -6  -7       28.96       27.99      3.30 o 
  -6  -6  -7      188.11      173.77     11.14 o 
  -5  -6  -7      249.32      239.29      7.87 o 
  -4  -6  -7      860.01      919.18     23.89 o 
  -3  -6  -7      236.48      292.47      5.66 o 
  -2  -6  -7     1909.39     2299.75     37.24 o 
  -1  -6  -7     5118.77     7171.04    103.82 o 
   0  -6  -7      594.93      522.77      6.76 o 
   1  -6  -7     1572.36     1652.37     26.30 o 
   2  -6  -7      291.28      293.98      5.39 o 
   3  -6  -7      486.64      531.01      8.36 o 
   4  -6  -7       42.30       47.20      1.29 o 
   5  -6  -7      283.87      293.89      3.70 o 
   6  -6  -7       84.68      106.43      1.37 o 
   7  -6  -7       49.61       61.79      0.99 o 
   8  -6  -7       35.95       31.60      0.65 o 
   9  -6  -7      142.14      163.86      2.47 o 
  -7  -5  -7      187.54      167.07      7.71 o 
  -6  -5  -7       39.23       31.62      3.28 o 
  -5  -5  -7      215.89      224.38      7.00 o 
  -4  -5  -7      548.98      546.94     11.80 o 
  -3  -5  -7       14.87       16.72      1.28 o 
  -2  -5  -7      860.45      865.85     13.23 o 
  -1  -5  -7     2585.26     3119.60     38.78 o 
   0  -5  -7     1900.31     2201.70     27.11 o 
   1  -5  -7     2625.58     3020.72     42.90 o 
   2  -5  -7      324.96      358.67      6.12 o 
   3  -5  -7      146.64      184.15      3.24 o 
   4  -5  -7      153.43      164.36      2.76 o 
   5  -5  -7      241.09      188.08      2.74 o 
   6  -5  -7       71.74       74.74      1.04 o 
   7  -5  -7      170.36      158.86      1.92 o 
   8  -5  -7      140.46      139.31      1.84 o 
   9  -5  -7       99.37      117.92      2.15 o 
  10  -5  -7      206.19      231.05      3.73 o 
  -7  -4  -7      422.51      378.00     16.12 o 
  -6  -4  -7      594.58      572.14     18.08 o 
  -5  -4  -7      409.01      402.62      9.53 o 
  -4  -4  -7      179.67      237.14     10.01 o 
  -3  -4  -7     1458.86     1720.90     30.06 o 
  -2  -4  -7      500.92      462.16      6.54 o 
  -1  -4  -7      565.26      614.83      7.79 o 
   0  -4  -7     2014.00     2419.59     30.50 o 
   1  -4  -7     2703.81     3344.95     41.02 o 
   2  -4  -7      443.82      522.10      8.29 o 
   3  -4  -7     1950.04     2343.41     35.23 o 
   4  -4  -7     1316.28     1462.12     20.19 o 
   5  -4  -7        1.17        2.07      0.36 o 
   6  -4  -7      109.49      128.34      1.61 o 
   7  -4  -7      117.43      112.59      1.41 o 
   8  -4  -7       36.58       32.72      0.67 o 
   9  -4  -7        0.93        1.54      0.26 o 
  10  -4  -7       38.27       41.14      0.90 o 
  -7  -3  -7       28.16       28.92      2.39 o 
  -6  -3  -7      121.35      118.33      4.66 o 
  -5  -3  -7       17.04       19.02      1.93 o 
  -4  -3  -7      162.18      229.66      6.90 o 
  -3  -3  -7     1871.32     2044.22     33.28 o 
  -2  -3  -7      236.48      241.51      3.56 o 
  -1  -3  -7      780.77      825.08     10.00 o 
   0  -3  -7      192.64      230.05      3.21 o 
   1  -3  -7      117.50      132.41      2.09 o 
   2  -3  -7      719.09      651.22     10.44 o 
   3  -3  -7      459.36      509.63      7.46 o 
   4  -3  -7     2324.53     2732.76     37.78 o 
   5  -3  -7      107.21      104.84      1.88 o 
   6  -3  -7      215.38      192.54      2.52 o 
   7  -3  -7      364.67      341.60      3.63 o 
   8  -3  -7       50.03       48.66      0.80 o 
   9  -3  -7        2.32        4.81      0.30 o 
  10  -3  -7       24.77       31.24      0.75 o 
  -7  -2  -7      517.20      446.18     26.03 o 
  -6  -2  -7      500.27      431.59     14.26 o 
  -5  -2  -7      181.57      167.74      4.22 o 
  -4  -2  -7      904.07      952.14     20.28 o 
  -3  -2  -7      188.96      226.51      5.74 o 
  -2  -2  -7      807.55      744.77     10.21 o 
  -1  -2  -7      916.86      864.81     10.12 o 
   0  -2  -7     1992.58     1983.45     24.44 o 
   1  -2  -7      702.40      703.91      8.52 o 
   2  -2  -7      254.60      259.74      4.22 o 
   3  -2  -7     1658.88     1771.57     23.24 o 
   4  -2  -7      282.66      333.40      7.55 o 
   5  -2  -7      328.33      322.55      4.81 o 
   6  -2  -7        1.48        2.35      0.26 o 
   7  -2  -7       98.23       99.99      1.31 o 
   8  -2  -7      494.68      479.57      5.30 o 
   9  -2  -7       45.70       50.28      0.99 o 
  10  -2  -7        6.54        8.05      0.36 o 
  -6  -1  -7      158.61      136.17      5.22 o 
  -5  -1  -7      458.67      455.02     10.90 o 
  -4  -1  -7      674.64      667.08     14.50 o 
  -3  -1  -7     1356.94     1460.60     27.07 o 
  -2  -1  -7       27.36       34.55      1.82 o 
  -1  -1  -7      984.81     1071.15     12.67 o 
   0  -1  -7      205.31      175.44      2.40 o 
   1  -1  -7      619.50      581.61      7.35 o 
   2  -1  -7      121.00      110.71      1.87 o 
   3  -1  -7      354.64      448.55      6.61 o 
   4  -1  -7       31.50       18.73      0.65 o 
   5  -1  -7      281.67      222.82      3.31 o 
   6  -1  -7       19.46       17.60      0.62 o 
   7  -1  -7       35.11       33.82      0.71 o 
   8  -1  -7      234.73      208.74      2.43 o 
   9  -1  -7       14.04       13.85      0.51 o 
  10  -1  -7       27.94       34.91      0.72 o 
  -6   0  -7      139.89      137.70      4.56 o 
  -5   0  -7       64.69       67.87      2.66 o 
  -4   0  -7      331.20      349.87      9.64 o 
  -3   0  -7      305.37      256.68      5.63 o 
  -2   0  -7     1215.38     1170.41     17.57 o 
  -1   0  -7      235.64      264.62      4.52 o 
   0   0  -7       16.02       26.31      0.73 o 
   1   0  -7      302.27      371.17      4.71 o 
   2   0  -7      322.10      304.55      4.41 o 
   3   0  -7     1268.19     1471.54     18.68 o 
   4   0  -7      855.56      797.53     10.65 o 
   5   0  -7       81.19       72.29      1.26 o 
   6   0  -7       59.75       54.02      1.06 o 
   7   0  -7        2.84        4.55      0.27 o 
   8   0  -7      281.87      278.67      3.11 o 
   9   0  -7       20.20       18.81      0.50 o 
  10   0  -7       31.54       32.15      0.66 o 
  -7   1  -7       72.59       58.83      5.41 o 
  -6   1  -7       17.72       13.74      2.05 o 
  -5   1  -7        4.60        4.36      0.82 o 
  -4   1  -7       75.53       77.61      2.50 o 
  -3   1  -7      357.85      359.54      8.07 o 
  -2   1  -7      280.37      244.99      4.27 o 
  -1   1  -7       84.51       84.23      1.46 o 
   0   1  -7     1156.66     1158.21     13.68 o 
   1   1  -7     5215.42     7454.44     92.52 o 
   2   1  -7      417.02      419.36      5.70 o 
   3   1  -7     1168.09     1295.88     16.52 o 
   4   1  -7       18.38       17.53      0.59 o 
   5   1  -7     1235.11     1282.66     15.54 o 
   6   1  -7       29.11       23.45      0.62 o 
   7   1  -7      204.19      198.92      2.15 o 
   8   1  -7      307.57      281.82      3.03 o 
   9   1  -7        7.55        5.19      0.31 o 
  10   1  -7       15.58       16.64      0.45 o 
  -8   2  -7      199.53      186.42     10.85 o 
  -6   2  -7      154.07      156.37      9.99 o 
  -5   2  -7      364.12      345.15      9.70 o 
  -4   2  -7      607.40      582.51     15.44 o 
  -3   2  -7      692.64      678.47     13.69 o 
  -2   2  -7      405.64      371.94      7.14 o 
  -1   2  -7       45.25       60.13      1.24 o 
   0   2  -7      517.87      469.73      5.80 o 
   1   2  -7     2484.56     3054.24     37.83 o 
   2   2  -7      310.07      334.87      4.62 o 
   3   2  -7      148.15      125.86      2.03 o 
   4   2  -7      511.07      578.60      7.50 o 
   5   2  -7      336.37      302.99      3.83 o 
   6   2  -7       81.21       83.93      1.29 o 
   7   2  -7      283.71      302.35      3.23 o 
   8   2  -7      117.92      133.42      1.63 o 
   9   2  -7      102.55      110.43      1.44 o 
  10   2  -7       24.07       24.40      0.55 o 
  -8   3  -7       13.09       16.83      3.05 o 
  -6   3  -7      562.11      524.37     27.26 o 
  -5   3  -7      156.04      147.60     12.66 o 
  -4   3  -7      170.93      172.66      5.52 o 
  -3   3  -7       46.51       35.67      1.38 o 
  -2   3  -7      236.56      229.07      4.07 o 
  -1   3  -7      426.15      340.46      5.22 o 
   0   3  -7       33.44       39.61      0.89 o 
   1   3  -7      151.53      134.05      2.20 o 
   2   3  -7      232.66      188.62      2.92 o 
   3   3  -7      227.25      237.37      3.40 o 
   4   3  -7       76.70       66.21      1.30 o 
   5   3  -7      269.71      210.64      3.68 o 
   6   3  -7      193.18      168.18      2.06 o 
   7   3  -7      310.25      278.96      3.04 o 
   8   3  -7      174.22      155.31      1.80 o 
   9   3  -7       40.62       38.11      0.68 o 
  10   3  -7       72.08       73.87      1.06 o 
  -7   4  -7       24.67       29.77      4.19 o 
  -5   4  -7      750.85      749.63     36.91 o 
  -4   4  -7       29.28       30.28      1.59 o 
  -3   4  -7      205.23      160.39      4.13 o 
  -2   4  -7       66.08       59.31      1.54 o 
  -1   4  -7       12.77       10.74      0.75 o 
   0   4  -7      230.51      219.18      3.73 o 
   1   4  -7      100.69       93.30      1.72 o 
   2   4  -7      114.99      112.87      2.02 o 
   3   4  -7       60.84       75.56      1.32 o 
   4   4  -7      349.31      333.28      4.37 o 
   5   4  -7       69.96       74.02      1.26 o 
   6   4  -7       49.02       40.98      0.77 o 
   7   4  -7       67.06       76.03      1.09 o 
   8   4  -7       34.52       33.79      0.67 o 
   9   4  -7        3.54        2.04      0.23 o 
  10   4  -7       39.63       40.31      0.71 o 
  -7   5  -7       19.78       23.66      3.65 o 
  -6   5  -7       83.79       81.96      6.69 o 
  -5   5  -7      254.42      253.10     12.03 o 
  -4   5  -7      403.16      377.39     10.04 o 
  -3   5  -7      106.52      126.38      3.11 o 
  -2   5  -7      204.85      217.85      4.67 o 
  -1   5  -7      143.86      129.23      2.85 o 
   0   5  -7      212.64      231.06      4.28 o 
   1   5  -7      439.19      414.58      7.36 o 
   2   5  -7      258.83      238.86      4.14 o 
   3   5  -7      512.03      524.61      7.34 o 
   4   5  -7      268.54      258.99      3.63 o 
   5   5  -7       24.71       22.03      0.58 o 
   6   5  -7       10.53       13.15      0.62 o 
   7   5  -7       18.51       26.87      0.62 o 
   8   5  -7      111.40      125.53      2.05 o 
   9   5  -7       34.09       41.67      0.77 o 
  10   5  -7       25.12       21.49      0.48 o 
  -6   6  -7        1.37        2.45      1.93 o 
  -5   6  -7       15.16       25.17      3.94 o 
  -4   6  -7      232.60      204.09      8.04 o 
  -3   6  -7      150.75      138.75      3.49 o 
  -2   6  -7      382.81      388.72      8.33 o 
  -1   6  -7       59.76       51.60      1.67 o 
   0   6  -7      405.95      397.28      7.05 o 
   1   6  -7      485.15      439.29      8.23 o 
   2   6  -7       60.05       57.34      1.57 o 
   3   6  -7      536.10      522.99      9.07 o 
   4   6  -7      278.12      277.12      3.71 o 
   5   6  -7        6.41        7.15      0.35 o 
   6   6  -7      193.54      184.34      1.99 o 
   7   6  -7      103.44      126.70      1.60 o 
   8   6  -7       40.75       40.63      0.74 o 
   9   6  -7       40.79       48.06      0.84 o 
  -6   7  -7       22.26       29.15      4.00 o 
  -5   7  -7       70.71       68.49      5.82 o 
  -4   7  -7       43.85       45.55      3.32 o 
  -3   7  -7       43.49       43.71      2.66 o 
  -2   7  -7     1070.56     1055.07     21.47 o 
  -1   7  -7     1539.98     1630.16     30.17 o 
   0   7  -7      160.46      162.84      3.55 o 
   1   7  -7       45.23       49.37      1.78 o 
   2   7  -7      737.27      691.35     15.15 o 
   3   7  -7      345.74      312.79      5.90 o 
   4   7  -7        7.19        6.20      0.47 o 
   5   7  -7       18.02       16.53      0.50 o 
   6   7  -7       11.33       14.37      0.46 o 
   7   7  -7       16.73       27.34      0.65 o 
   8   7  -7       44.10       43.10      0.78 o 
   9   7  -7       40.92       36.76      0.70 o 
  -5   8  -7       16.67       13.22      2.95 o 
  -4   8  -7       28.27       31.36      4.15 o 
  -3   8  -7        6.35        4.83      0.95 o 
  -2   8  -7      105.05       89.08      2.95 o 
  -1   8  -7      687.48      708.15     14.24 o 
   0   8  -7      174.73      165.77      5.57 o 
   1   8  -7       12.03        8.63      1.04 o 
   2   8  -7      824.24      857.59     29.01 o 
   3   8  -7      310.79      294.25      5.80 o 
   4   8  -7      118.43      115.83      2.35 o 
   5   8  -7       65.43       75.87      2.92 o 
   6   8  -7       29.02       29.79      0.64 o 
   7   8  -7        7.31        7.90      0.37 o 
   8   8  -7       82.06       88.99      1.28 o 
   9   8  -7       64.43       81.31      1.20 o 
  -6   9  -7       53.95       61.44      4.12 o 
  -5   9  -7       45.73       48.98      4.25 o 
  -4   9  -7       23.25       16.22      2.00 o 
  -3   9  -7       92.50       89.13      3.81 o 
  -2   9  -7       24.47       20.00      1.78 o 
  -1   9  -7      166.36      172.06      8.71 o 
   0   9  -7       51.45       57.94      2.47 o 
   1   9  -7      276.03      241.65      6.61 o 
   2   9  -7      518.29      512.85     16.06 o 
   3   9  -7      221.46      197.83      5.77 o 
   4   9  -7       21.38       21.26      1.34 o 
   5   9  -7       16.35       19.51      0.90 o 
   6   9  -7        2.06        2.15      0.29 o 
   7   9  -7       36.07       34.07      0.72 o 
   8   9  -7       40.50       32.00      0.64 o 
  -5  10  -7       59.03       57.19      4.17 o 
  -4  10  -7       25.37       28.62      2.38 o 
  -3  10  -7       49.53       53.19      2.67 o 
  -2  10  -7      105.07       96.34      4.67 o 
  -1  10  -7       13.00       18.99      2.42 o 
   0  10  -7       64.61       69.82      2.99 o 
   1  10  -7       14.38       23.06      6.48 o 
   2  10  -7       49.19       49.29      3.99 o 
   3  10  -7      105.97       81.65      3.04 o 
   4  10  -7      214.73      210.25      8.18 o 
   5  10  -7       22.72       15.75      1.09 o 
   6  10  -7        7.33        5.58      0.71 o 
   7  10  -7        7.89        9.73      0.45 o 
   8  10  -7       56.90       62.08      1.18 o 
  -4  11  -7       78.64       98.00      5.53 o 
  -3  11  -7        2.64        2.42      0.97 o 
  -2  11  -7       22.28       28.12      2.18 o 
  -1  11  -7       34.70       37.10      2.45 o 
   0  11  -7        5.00        2.63      0.95 o 
   1  11  -7       13.12       13.63      2.23 o 
   2  11  -7      111.41      111.30     13.65 o 
   3  11  -7       93.62       73.52      3.23 o 
   4  11  -7       18.14       27.40      2.49 o 
   5  11  -7       69.38       57.86      2.95 o 
   6  11  -7       30.54       29.93      2.05 o 
   7  11  -7        4.84        7.50      0.68 o 
  -3  12  -7       38.27       41.60      3.03 o 
  -2  12  -7        0.41        1.30      0.73 o 
  -1  12  -7        9.67        8.49      1.30 o 
   0  12  -7        0.76       -0.57      1.69 o 
   1  12  -7        2.59        2.28      1.83 o 
   2  12  -7       13.95       17.79      2.60 o 
   3  12  -7       32.69       31.60      4.84 o 
   4  12  -7        7.26        5.95      1.63 o 
   5  12  -7       23.24       22.25      1.63 o 
   6  12  -7       11.02       12.68      1.28 o 
  -2  13  -7       13.86       12.85      2.40 o 
  -1  13  -7       20.21       24.04      3.11 o 
   0  13  -7        1.34        1.79      1.64 o 
   1  13  -7       40.46       36.68      3.38 o 
   2  13  -7       24.84       29.74      2.01 o 
   3  13  -7       57.04       68.05      7.86 o 
   4  13  -7       30.79       22.23      2.12 o 
   5  13  -7       13.54       26.71      3.17 o 
   1  14  -7        7.68        8.40      1.39 o 
   2  14  -7       20.13       20.56      3.13 o 
  -3 -18  -6       34.32       36.58      2.88 o 
  -2 -18  -6       35.32       38.62      2.19 o 
  -1 -18  -6       17.84       19.48      1.59 o 
   0 -18  -6       24.04       22.34      1.46 o 
   1 -18  -6        2.91        5.48      1.04 o 
  -6 -17  -6        2.90        2.41      0.84 o 
  -5 -17  -6       31.02       38.92      2.58 o 
  -4 -17  -6        9.79       21.42      2.06 o 
  -3 -17  -6       56.65       59.56      2.51 o 
  -2 -17  -6       36.42       35.51      3.04 o 
  -1 -17  -6       37.11       47.46      2.64 o 
   0 -17  -6        9.82       10.09      1.27 o 
   1 -17  -6       21.08       17.48      1.79 o 
   2 -17  -6       21.51       20.60      1.81 o 
   3 -17  -6       72.74       89.75      6.38 o 
  -7 -16  -6       40.40       54.24      3.47 o 
  -6 -16  -6       12.21       15.30      1.73 o 
  -5 -16  -6        8.45        8.84      1.05 o 
  -4 -16  -6       41.29       46.35      2.46 o 
  -3 -16  -6       35.49       36.66      1.77 o 
  -2 -16  -6       17.68       23.87      1.36 o 
  -1 -16  -6      143.82      162.79     10.32 o 
   0 -16  -6       95.68       97.06      4.39 o 
   1 -16  -6       59.80       58.28      2.51 o 
   2 -16  -6       21.25       29.95      2.45 o 
   3 -16  -6       59.25       66.57      3.34 o 
   4 -16  -6       22.01       25.84      1.91 o 
  -5 -15  -6       94.51       91.74      5.69 o 
  -4 -15  -6       22.52       25.84      2.73 o 
  -3 -15  -6      192.92      160.93      6.68 o 
  -2 -15  -6       36.49       36.09      1.83 o 
  -1 -15  -6       62.30       55.51      2.29 o 
   0 -15  -6      312.47      281.51     13.06 o 
   1 -15  -6      176.98      165.03      6.51 o 
   2 -15  -6      152.28      167.81      5.15 o 
   3 -15  -6      135.69      119.74      6.92 o 
   4 -15  -6       10.43        7.85      0.95 o 
   5 -15  -6       10.80       11.53      0.89 o 
  -4 -14  -6      122.99      112.38      4.98 o 
  -3 -14  -6      318.54      311.40      9.66 o 
  -2 -14  -6        3.03        2.80      0.98 o 
  -1 -14  -6       19.15       13.86      1.12 o 
   0 -14  -6      666.44      725.92     25.56 o 
   1 -14  -6      175.77      172.17      6.95 o 
   2 -14  -6      292.72      302.76      8.14 o 
   3 -14  -6       13.60       14.73      1.85 o 
   4 -14  -6       19.14       20.66      1.36 o 
   5 -14  -6       37.59       28.25      1.32 o 
   6 -14  -6       33.04       30.98      0.90 o 
  -5 -13  -6      124.47      112.65      6.85 o 
  -4 -13  -6      562.76      541.61     27.23 o 
  -3 -13  -6      549.24      522.33     15.84 o 
  -2 -13  -6      448.67      431.16     10.61 o 
  -1 -13  -6       33.67       30.78      1.71 o 
   0 -13  -6      336.88      310.94      6.68 o 
   1 -13  -6      108.97      119.92      4.32 o 
   2 -13  -6       39.73       41.45      2.01 o 
   3 -13  -6       84.06       90.94      3.55 o 
   4 -13  -6       66.27       69.12      2.22 o 
   5 -13  -6       28.89       30.91      1.01 o 
   6 -13  -6        7.47       10.60      0.50 o 
  -5 -12  -6        7.03        8.20      1.52 o 
  -4 -12  -6      483.15      510.14     18.79 o 
  -3 -12  -6      473.07      455.73     23.02 o 
  -2 -12  -6      209.77      190.47      5.30 o 
  -1 -12  -6      147.98      137.65      3.93 o 
   0 -12  -6      103.55      110.92      3.79 o 
   1 -12  -6      810.38      831.20     21.98 o 
   2 -12  -6      125.08      127.47      3.64 o 
   3 -12  -6      125.15      107.12      2.58 o 
   4 -12  -6       44.99       28.96      0.98 o 
   5 -12  -6       62.36       57.08      1.22 o 
   6 -12  -6       94.05      100.75      1.45 o 
   7 -12  -6       39.72       35.94      0.72 o 
  -5 -11  -6      298.05      295.95     11.74 o 
  -4 -11  -6      157.73      177.97      7.08 o 
  -3 -11  -6      237.32      256.57      8.18 o 
  -2 -11  -6      199.26      210.45      5.89 o 
  -1 -11  -6       42.92       48.14      1.80 o 
   0 -11  -6      162.01      175.11      4.68 o 
   1 -11  -6       17.14       21.26      1.81 o 
   2 -11  -6      638.84      603.26     10.97 o 
   3 -11  -6        3.22        5.33      0.58 o 
   4 -11  -6       39.73       33.44      0.79 o 
   5 -11  -6      184.34      164.96      1.94 o 
   6 -11  -6       92.81       92.80      1.43 o 
   7 -11  -6       21.07       17.06      0.58 o 
   8 -11  -6       29.45       31.92      0.69 o 
  -6 -10  -6      140.31      137.75      9.27 o 
  -5 -10  -6      308.00      331.34     13.14 o 
  -4 -10  -6      424.51      406.32     16.09 o 
  -3 -10  -6      181.18      178.89      5.18 o 
  -2 -10  -6      215.59      220.50      5.63 o 
  -1 -10  -6       47.50       60.62      2.04 o 
   0 -10  -6       69.36       70.29      2.41 o 
   1 -10  -6      121.03      115.06      2.99 o 
   2 -10  -6      863.37      787.94     14.15 o 
   3 -10  -6      216.11      198.84      3.18 o 
   4 -10  -6       64.04       62.62      1.07 o 
   5 -10  -6      671.49      654.47      6.61 o 
   6 -10  -6      517.62      476.38      5.16 o 
   7 -10  -6      164.26      188.29      2.39 o 
   8 -10  -6       28.17       30.85      0.66 o 
  -6  -9  -6       51.81       44.44      4.37 o 
  -5  -9  -6      169.47      158.34     11.03 o 
  -4  -9  -6       24.25       33.70      2.32 o 
  -3  -9  -6      119.38      112.32      3.10 o 
  -2  -9  -6      885.64      927.09     21.59 o 
  -1  -9  -6      211.65      250.22      6.44 o 
   0  -9  -6      431.72      450.20     14.62 o 
   1  -9  -6      367.24      381.46      8.93 o 
   2  -9  -6      260.62      267.33      5.31 o 
   3  -9  -6       75.89       71.24      1.49 o 
   4  -9  -6       94.60       85.79      1.38 o 
   5  -9  -6      380.47      420.28      4.40 o 
   6  -9  -6      579.59      553.42      6.00 o 
   7  -9  -6      109.58      126.30      1.84 o 
   8  -9  -6       29.36       38.48      0.96 o 
  -6  -8  -6       27.56       30.14      3.38 o 
  -5  -8  -6      727.88      728.53     43.32 o 
  -4  -8  -6       93.74       74.44      3.46 o 
  -3  -8  -6      156.86      160.18      4.08 o 
  -2  -8  -6       85.44       72.99      2.24 o 
  -1  -8  -6      709.62      668.37     11.91 o 
   0  -8  -6     1365.93     1548.68     39.60 o 
   1  -8  -6       31.32       38.48      1.05 o 
   2  -8  -6      185.09      169.91      3.11 o 
   3  -8  -6      281.52      266.44      4.28 o 
   4  -8  -6      132.27      109.58      2.05 o 
   5  -8  -6      155.65      164.53      2.08 o 
   6  -8  -6      120.82      125.73      1.60 o 
   7  -8  -6      255.16      262.79      3.17 o 
   8  -8  -6       17.35       19.38      0.53 o 
   9  -8  -6        1.99        4.43      0.33 o 
  -7  -7  -6       28.16       25.31      3.43 o 
  -6  -7  -6       19.39       17.37      2.65 o 
  -5  -7  -6      431.33      421.39     15.48 o 
  -4  -7  -6      405.19      430.99     13.41 o 
  -3  -7  -6       72.53       67.60      2.00 o 
  -2  -7  -6      365.94      400.43      7.37 o 
  -1  -7  -6      880.14      856.52     14.71 o 
   0  -7  -6     1853.49     2206.40     36.04 o 
   1  -7  -6      761.64      752.42     12.26 o 
   2  -7  -6      422.98      427.06      6.62 o 
   3  -7  -6      637.53      606.17      9.22 o 
   4  -7  -6      224.48      224.76      3.43 o 
   5  -7  -6      138.77      153.67      2.04 o 
   6  -7  -6       18.86       16.61      0.50 o 
   7  -7  -6       11.65       11.03      0.43 o 
   8  -7  -6       72.62       78.16      1.12 o 
   9  -7  -6       45.17       59.41      1.13 o 
  -7  -6  -6       24.81       22.54      3.15 o 
  -5  -6  -6      251.47      270.88      8.47 o 
  -4  -6  -6        8.72        9.68      0.74 o 
  -3  -6  -6       63.27       74.20      2.71 o 
  -2  -6  -6      218.01      233.32      4.36 o 
  -1  -6  -6      248.49      258.71      3.75 o 
   0  -6  -6      410.46      354.86      4.59 o 
   1  -6  -6      187.03      133.79      3.65 o 
   2  -6  -6      119.53      150.34      2.84 o 
   3  -6  -6      661.47      659.67     10.23 o 
   4  -6  -6      417.31      424.35      6.63 o 
   5  -6  -6       13.56       13.08      0.54 o 
   6  -6  -6        3.18        2.73      0.25 o 
   7  -6  -6       95.74       99.21      1.37 o 
   8  -6  -6       29.49       29.29      0.64 o 
   9  -6  -6      113.17      122.69      1.99 o 
  -7  -5  -6       46.69       41.17      4.05 o 
  -6  -5  -6       79.52       85.46      6.07 o 
  -5  -5  -6      122.90      136.93      4.60 o 
  -4  -5  -6      173.42      172.15      4.46 o 
  -3  -5  -6     2398.18     3049.79     59.45 o 
  -2  -5  -6      948.58      957.95     14.09 o 
  -1  -5  -6      802.70      813.61      9.66 o 
   0  -5  -6      288.52      317.93      4.13 o 
   1  -5  -6      110.78      143.04      2.77 o 
   2  -5  -6     1539.87     1701.10     29.21 o 
   3  -5  -6      827.99      965.68     14.70 o 
   4  -5  -6       22.32       27.34      0.87 o 
   5  -5  -6      273.79      266.86      4.26 o 
   6  -5  -6      129.12      111.05      1.49 o 
   7  -5  -6      196.85      194.80      2.24 o 
   8  -5  -6       37.83       37.06      0.90 o 
   9  -5  -6      107.63      109.67      2.60 o 
  10  -5  -6      176.75      177.74      3.24 o 
  -7  -4  -6       14.85       11.80      1.62 o 
  -6  -4  -6       75.67       61.84      3.30 o 
  -5  -4  -6      231.00      267.60      6.50 o 
  -4  -4  -6       82.34       85.13      2.07 o 
  -3  -4  -6       23.56       20.48      1.29 o 
  -2  -4  -6      289.96      353.50      4.36 o 
  -1  -4  -6      867.46      886.16     10.42 o 
   0  -4  -6     1146.05     1190.31     14.87 o 
   1  -4  -6     5382.67     7392.15    143.99 o 
   2  -4  -6      644.86      728.96     13.19 o 
   3  -4  -6     1276.55     1451.69     21.96 o 
   4  -4  -6        6.98        8.04      0.76 o 
   5  -4  -6      125.97      149.41      2.56 o 
   6  -4  -6      375.88      350.51      4.55 o 
   7  -4  -6      151.55      148.62      1.84 o 
   8  -4  -6       13.15       14.08      0.43 o 
   9  -4  -6       88.39       92.59      1.43 o 
  10  -4  -6       56.79       57.41      1.61 o 
  -7  -3  -6       39.36       32.74      3.39 o 
  -6  -3  -6      169.95      131.72      5.12 o 
  -5  -3  -6       17.84       14.67      3.07 o 
  -4  -3  -6     1547.63     1915.17     37.79 o 
  -3  -3  -6      523.64      564.31     10.09 o 
  -2  -3  -6      278.78      263.48      3.23 o 
  -1  -3  -6     2025.39     2246.69     26.73 o 
   0  -3  -6     2556.07     2862.80     36.17 o 
   1  -3  -6     2577.10     2907.29     35.09 o 
   2  -3  -6      209.30      258.83      4.20 o 
   3  -3  -6      885.24     1117.44     15.81 o 
   4  -3  -6      335.15      352.61      5.29 o 
   5  -3  -6       46.70       50.39      1.08 o 
   6  -3  -6       11.53       11.06      0.47 o 
   7  -3  -6       76.76       81.26      1.11 o 
   8  -3  -6       76.02       64.84      1.01 o 
   9  -3  -6      140.22      151.30      2.16 o 
  10  -3  -6      108.35      107.07      2.24 o 
  -7  -2  -6       42.89       39.41      3.73 o 
  -6  -2  -6       79.54       82.07      3.47 o 
  -5  -2  -6       63.32       53.97      2.34 o 
  -4  -2  -6     2095.39     2581.26     52.42 o 
  -3  -2  -6      529.25      555.26     10.41 o 
  -2  -2  -6     1825.00     1682.45     20.15 o 
  -1  -2  -6     1114.86     1059.37     12.47 o 
   0  -2  -6       76.01       71.65      1.12 o 
   1  -2  -6      154.71      181.58      3.00 o 
   2  -2  -6      443.75      433.82      6.24 o 
   3  -2  -6      844.40      801.48     12.01 o 
   4  -2  -6      369.12      449.11      6.38 o 
   5  -2  -6      462.04      421.95      6.04 o 
   6  -2  -6      150.68      157.23      2.54 o 
   7  -2  -6       47.18       55.35      0.94 o 
   8  -2  -6      117.48      105.17      1.41 o 
   9  -2  -6       26.96       28.26      0.63 o 
  10  -2  -6       13.21       13.91      0.57 o 
  -6  -1  -6       12.08        9.75      1.23 o 
  -5  -1  -6      298.69      298.25      7.58 o 
  -4  -1  -6       12.52       21.44      2.03 o 
  -3  -1  -6      211.32      231.52      5.00 o 
  -2  -1  -6      612.87      569.78      8.34 o 
  -1  -1  -6     1514.94     1664.58     19.44 o 
   0  -1  -6     1691.51     1796.30     20.88 o 
   1  -1  -6      475.53      428.43      6.21 o 
   2  -1  -6     1023.24     1055.15     15.43 o 
   3  -1  -6     1063.03     1132.79     16.08 o 
   4  -1  -6      211.67      226.11      3.27 o 
   5  -1  -6      276.87      256.48      3.77 o 
   6  -1  -6       29.95       34.44      0.89 o 
   7  -1  -6      170.55      154.57      1.83 o 
   8  -1  -6      587.59      548.71      6.04 o 
   9  -1  -6       49.15       53.13      0.90 o 
  10  -1  -6      104.52      126.19      2.85 o 
  -6   0  -6      445.42      408.54     15.97 o 
  -5   0  -6      167.62      166.41      5.09 o 
  -4   0  -6      324.30      387.22      9.51 o 
  -3   0  -6     2668.17     3035.13     60.71 o 
  -2   0  -6      632.89      737.65     10.44 o 
  -1   0  -6       86.44      105.23      2.08 o 
   0   0  -6      340.35      384.28      5.08 o 
   1   0  -6       30.60       44.18      0.90 o 
   2   0  -6      294.67      291.49      4.58 o 
   3   0  -6      624.51      705.24      9.78 o 
   4   0  -6      991.44      921.58     12.22 o 
   5   0  -6      133.96      106.02      1.78 o 
   6   0  -6       98.81       98.24      1.84 o 
   7   0  -6       18.45       19.27      0.51 o 
   8   0  -6       62.68       59.13      0.95 o 
   9   0  -6        0.69        3.17      0.26 o 
  10   0  -6        0.25       -0.08      0.23 o 
  -6   1  -6      148.78      138.36      7.06 o 
  -5   1  -6      214.27      190.15      9.14 o 
  -4   1  -6      183.26      234.58     10.90 o 
  -3   1  -6     1518.80     1514.73     30.47 o 
  -2   1  -6      207.48      202.37      3.43 o 
  -1   1  -6     1432.71     1517.21     19.44 o 
   0   1  -6      689.61      552.10      7.29 o 
   1   1  -6     2516.85     3314.76     41.19 o 
   2   1  -6     1342.49     1488.98     21.39 o 
   3   1  -6     1944.43     2239.38     29.02 o 
   4   1  -6      712.63      662.26      8.94 o 
   5   1  -6       76.80       66.90      1.22 o 
   6   1  -6       17.66       18.98      0.72 o 
   7   1  -6       14.04       13.01      0.49 o 
   8   1  -6      210.20      197.22      2.41 o 
   9   1  -6       77.91       80.71      1.23 o 
  10   1  -6       10.78       11.05      0.45 o 
  -6   2  -6      222.25      199.20     13.32 o 
  -5   2  -6      256.00      234.70      8.40 o 
  -4   2  -6      471.07      488.99     16.84 o 
  -3   2  -6      311.97      315.69     12.55 o 
  -2   2  -6      573.34      564.88      8.71 o 
  -1   2  -6      280.57      280.66      4.16 o 
   0   2  -6      196.13      198.07      2.76 o 
   1   2  -6     4550.91     6357.74     72.54 o 
   2   2  -6     1427.17     1817.84     24.36 o 
   3   2  -6      563.33      697.12      9.46 o 
   4   2  -6      485.27      526.75      7.10 o 
   5   2  -6      415.03      426.80      5.61 o 
   6   2  -6      197.12      178.02      2.75 o 
   7   2  -6      227.41      214.78      2.45 o 
   8   2  -6        4.68        5.20      0.31 o 
   9   2  -6       22.41       24.41      0.57 o 
  10   2  -6       59.42       68.74      1.31 o 
  -5   3  -6      359.44      345.73     14.05 o 
  -4   3  -6      140.42      145.28      8.83 o 
  -3   3  -6      367.31      345.90      7.89 o 
  -2   3  -6       50.23       61.43      1.30 o 
  -1   3  -6      261.35      219.16      3.44 o 
   0   3  -6      460.74      385.16      5.25 o 
   1   3  -6      376.74      312.71      3.94 o 
   2   3  -6      186.65      173.74      2.67 o 
   3   3  -6       48.31       60.40      1.09 o 
   4   3  -6      688.54      717.72      9.41 o 
   5   3  -6      419.46      476.69      6.25 o 
   6   3  -6      724.64      726.41      9.06 o 
   7   3  -6      812.21      751.21      7.50 o 
   8   3  -6       43.80       37.15      0.73 o 
   9   3  -6       22.21       22.72      0.55 o 
  10   3  -6       11.86       14.13      0.44 o 
  -8   4  -6       22.20       20.77      3.34 o 
  -6   4  -6     1108.31     1092.23     55.80 o 
  -5   4  -6      239.54      227.14     14.86 o 
  -4   4  -6       74.92       69.96      2.75 o 
  -3   4  -6      130.38      132.91      5.10 o 
  -2   4  -6        6.84        6.31      0.46 o 
  -1   4  -6      263.84      260.94      4.24 o 
   0   4  -6       70.59       58.69      1.19 o 
   1   4  -6      115.60       97.08      1.72 o 
   2   4  -6      470.15      389.93      5.76 o 
   3   4  -6      461.28      466.27      6.49 o 
   4   4  -6      108.44      111.05      1.86 o 
   5   4  -6      222.67      226.36      3.15 o 
   6   4  -6     1846.86     1808.27     19.12 o 
   7   4  -6       56.74       56.69      0.89 o 
   8   4  -6       73.74       74.17      1.08 o 
   9   4  -6       13.81       13.45      0.41 o 
  10   4  -6       11.47       15.74      0.48 o 
  -5   5  -6      510.58      433.28     24.08 o 
  -4   5  -6      114.87      123.08      4.08 o 
  -3   5  -6      198.41      210.78      5.33 o 
  -2   5  -6      485.47      430.12     10.88 o 
  -1   5  -6       43.83       50.44      1.53 o 
   0   5  -6      209.77      191.47      4.61 o 
   1   5  -6      549.01      566.32      8.49 o 
   2   5  -6      692.77      689.43     10.37 o 
   3   5  -6       98.09      106.62      2.19 o 
   4   5  -6      342.50      350.93      4.93 o 
   5   5  -6      239.11      247.66      3.25 o 
   6   5  -6     1211.19     1166.87     11.09 o 
   7   5  -6       36.16       29.18      0.62 o 
   8   5  -6      123.64      120.18      1.49 o 
   9   5  -6      107.11      118.10      1.50 o 
  10   5  -6       37.49       50.53      0.84 o 
  -7   6  -6       19.98       25.72      3.85 o 
  -5   6  -6      122.18      115.00      5.91 o 
  -4   6  -6       56.04       53.47      2.79 o 
  -3   6  -6      254.97      243.17      5.41 o 
  -2   6  -6      529.54      518.91      9.99 o 
  -1   6  -6      117.54       93.79      2.27 o 
   0   6  -6      135.17      129.39      2.61 o 
   1   6  -6      157.52      190.33      3.53 o 
   2   6  -6      125.70      113.65      2.91 o 
   3   6  -6      128.72      133.21      2.74 o 
   4   6  -6       79.13       77.83      1.41 o 
   5   6  -6       29.91       29.02      0.65 o 
   6   6  -6       49.70       52.89      0.81 o 
   7   6  -6      213.55      201.30      2.28 o 
   8   6  -6        6.65        6.06      0.33 o 
   9   6  -6      152.92      145.90      1.99 o 
  10   6  -6       52.52       51.65      0.85 o 
  -6   7  -6       66.17       62.81      5.74 o 
  -5   7  -6      236.01      211.65     12.64 o 
  -4   7  -6       63.77       63.80      3.13 o 
  -3   7  -6       29.99       39.18      2.13 o 
  -2   7  -6      159.56      162.91      4.07 o 
  -1   7  -6       10.61        7.35      0.69 o 
   0   7  -6      169.52      161.04      3.23 o 
   1   7  -6       93.12       79.94      2.14 o 
   2   7  -6      376.32      418.05     10.47 o 
   3   7  -6       51.01       45.15      1.33 o 
   4   7  -6      397.69      392.27      5.05 o 
   5   7  -6       74.44       54.46      0.96 o 
   6   7  -6       51.02       40.48      0.73 o 
   7   7  -6       40.15       45.40      0.95 o 
   8   7  -6       26.98       25.81      0.59 o 
   9   7  -6       43.94       39.70      0.75 o 
  -6   8  -6       49.74       65.72      5.40 o 
  -5   8  -6       36.15       45.00      4.98 o 
  -4   8  -6       21.82       25.63      3.85 o 
  -3   8  -6      100.28       78.66      4.02 o 
  -2   8  -6      141.79      135.59      3.82 o 
  -1   8  -6     1001.26     1021.89     20.91 o 
   0   8  -6      223.44      231.94      5.37 o 
   1   8  -6      455.92      439.28     15.54 o 
   2   8  -6      977.94      999.85     23.28 o 
   3   8  -6      305.10      308.46      6.09 o 
   4   8  -6        1.69        3.71      0.41 o 
   5   8  -6      348.46      325.17      3.32 o 
   6   8  -6       89.26       77.31      1.08 o 
   7   8  -6       22.05       42.05      1.33 o 
   8   8  -6       32.38       35.00      1.15 o 
   9   8  -6       15.84       20.22      0.64 o 
  -5   9  -6       21.94       20.07      3.36 o 
  -4   9  -6       35.65       30.99      2.75 o 
  -3   9  -6       20.84       22.11      1.91 o 
  -2   9  -6       69.85       85.84      3.19 o 
  -1   9  -6       74.72       81.48      2.72 o 
   0   9  -6      109.34      104.77      3.55 o 
   1   9  -6      111.77      110.52      4.54 o 
   2   9  -6     1272.21     1312.73     35.69 o 
   3   9  -6      827.45      840.78     15.28 o 
   4   9  -6        4.21        6.03      0.72 o 
   5   9  -6       19.08       14.75      0.71 o 
   6   9  -6       91.35       83.52      1.15 o 
   7   9  -6        9.16        6.70      0.35 o 
   8   9  -6        8.67        9.66      0.39 o 
   9   9  -6       18.52       19.35      0.49 o 
  -6  10  -6       37.52       45.86      3.49 o 
  -5  10  -6       76.71       81.38      5.32 o 
  -4  10  -6      142.88      145.08      5.17 o 
  -3  10  -6       36.33       30.92      2.21 o 
  -2  10  -6      126.21      106.17      5.17 o 
  -1  10  -6       41.51       44.20      2.59 o 
   0  10  -6      172.22      155.81      5.53 o 
   1  10  -6      117.66      114.43      4.46 o 
   2  10  -6       42.34       32.84      3.20 o 
   3  10  -6       19.36       22.54      1.68 o 
   4  10  -6       83.57       71.83      3.21 o 
   5  10  -6        1.58        0.87      0.42 o 
   6  10  -6       11.54       13.79      0.71 o 
   7  10  -6       75.46       76.63      1.49 o 
   8  10  -6       10.98       14.84      0.45 o 
  -5  11  -6       75.28       92.87      5.22 o 
  -4  11  -6      256.93      294.59     10.57 o 
  -3  11  -6        9.40       12.60      1.75 o 
  -2  11  -6        9.88        9.96      1.49 o 
  -1  11  -6      131.08      146.51      8.47 o 
   0  11  -6        4.52        5.62      0.89 o 
   1  11  -6       17.99       19.12      2.63 o 
   2  11  -6        9.05        8.75      1.90 o 
   3  11  -6       67.78       70.76      2.75 o 
   4  11  -6       16.62       16.87      1.86 o 
   5  11  -6       11.40       20.95      1.73 o 
   6  11  -6        5.80       10.93      0.98 o 
   7  11  -6       40.49       45.02      1.09 o 
   8  11  -6        0.86        1.02      0.32 o 
  -4  12  -6      132.46      168.77      8.24 o 
  -3  12  -6        0.83        2.25      1.00 o 
  -2  12  -6       27.62       33.41      2.21 o 
  -1  12  -6       16.56       14.37      1.37 o 
   0  12  -6       29.33       36.04      3.41 o 
   1  12  -6       14.90       16.25      2.32 o 
   2  12  -6      215.62      207.17      8.75 o 
   3  12  -6       40.74       35.48      2.19 o 
   4  12  -6       30.53       39.34      2.91 o 
   5  12  -6       77.58       91.12      3.60 o 
   6  12  -6       85.11       78.68      4.43 o 
   7  12  -6        2.82        3.07      0.60 o 
  -1  13  -6       21.68       23.17      3.38 o 
   0  13  -6       18.57       19.84      3.17 o 
   1  13  -6        6.86        7.30      2.08 o 
   2  13  -6       31.78       30.32      2.23 o 
   3  13  -6       49.61       47.19      3.84 o 
   4  13  -6       11.68       17.46      2.11 o 
   5  13  -6       30.38       29.18      2.05 o 
   6  13  -6       34.06       37.91      1.92 o 
  -1  14  -6       33.17       38.21      3.60 o 
   0  14  -6       46.98       51.26      4.10 o 
   2  14  -6        6.09        7.06      3.04 o 
   3  14  -6        5.51        1.92      1.31 o 
   4  14  -6       34.16       36.42      3.29 o 
  -3 -18  -5       13.50       17.79      2.14 o 
  -2 -18  -5        4.96        5.36      1.40 o 
  -1 -18  -5        5.38        8.53      1.10 o 
   0 -18  -5       25.49       27.06      2.00 o 
   1 -18  -5        0.97        1.92      1.12 o 
  -6 -17  -5       41.73       49.08      2.90 o 
  -5 -17  -5       30.89       36.88      2.49 o 
  -4 -17  -5       17.72       18.93      2.11 o 
  -3 -17  -5        9.16       10.87      0.88 o 
  -2 -17  -5       37.90       48.28      6.81 o 
  -1 -17  -5       12.71       16.22      2.10 o 
   0 -17  -5        7.84        7.57      1.13 o 
   1 -17  -5        8.58        8.56      1.35 o 
   2 -17  -5       28.91       29.51      1.66 o 
  -7 -16  -5       23.39       25.17      2.00 o 
  -6 -16  -5       21.08       25.21      2.21 o 
  -5 -16  -5        4.21        6.51      1.47 o 
  -4 -16  -5      208.72      240.73      8.64 o 
  -3 -16  -5       70.19       78.26      5.67 o 
  -2 -16  -5        7.02        8.65      0.79 o 
  -1 -16  -5       28.50       31.17      3.11 o 
   0 -16  -5      164.88      168.41      8.37 o 
   1 -16  -5        6.57        8.87      1.05 o 
   2 -16  -5      103.66      117.49      5.05 o 
   3 -16  -5      104.43      112.87      3.84 o 
   4 -16  -5        3.99        1.15      0.90 o 
  -7 -15  -5        0.50        0.67      0.76 o 
  -5 -15  -5       69.59       72.41      5.03 o 
  -4 -15  -5      164.33      148.81      8.70 o 
  -3 -15  -5      102.05      109.70      3.84 o 
  -2 -15  -5       21.86       27.57      1.57 o 
  -1 -15  -5      151.30      142.91      3.90 o 
   0 -15  -5      110.66      111.22      4.94 o 
   1 -15  -5       51.67       55.99      4.10 o 
   2 -15  -5       56.20       51.47      3.20 o 
   3 -15  -5      334.11      356.39     12.90 o 
   4 -15  -5       64.14       69.57      3.50 o 
   5 -15  -5       39.40       35.53      1.28 o 
  -4 -14  -5       25.94       22.07      2.74 o 
  -3 -14  -5      220.66      183.84      5.96 o 
  -2 -14  -5      258.14      259.82     14.39 o 
  -1 -14  -5      194.50      185.07      5.78 o 
   0 -14  -5       60.68       50.38      3.17 o 
   1 -14  -5       21.21       18.89      1.95 o 
   2 -14  -5      272.71      264.31      7.25 o 
   3 -14  -5       39.62       36.05      2.53 o 
   4 -14  -5       68.00       74.41      2.54 o 
   5 -14  -5       21.35       18.94      1.08 o 
   6 -14  -5       19.54       21.24      0.90 o 
  -5 -13  -5      182.98      188.52     10.03 o 
  -4 -13  -5      118.71      129.44      7.18 o 
  -3 -13  -5      943.87      870.04     24.10 o 
  -2 -13  -5      151.96      147.54      4.18 o 
  -1 -13  -5        2.12        2.93      0.71 o 
   0 -13  -5       64.04       65.42      2.03 o 
   1 -13  -5     1516.10     1496.00     43.40 o 
   2 -13  -5       14.45       15.62      1.28 o 
   3 -13  -5        7.94        8.62      1.20 o 
   4 -13  -5       12.39       17.19      1.26 o 
   5 -13  -5       19.39       17.40      0.78 o 
   6 -13  -5       38.36       38.53      0.82 o 
  -6 -12  -5       29.55       23.66      2.47 o 
  -5 -12  -5       60.90       55.48      4.14 o 
  -4 -12  -5      440.90      450.68     17.87 o 
  -3 -12  -5      273.70      267.79      7.15 o 
  -2 -12  -5      174.10      180.64      4.75 o 
  -1 -12  -5       78.51       72.81      2.36 o 
   0 -12  -5       64.83       67.41      2.25 o 
   1 -12  -5      365.71      345.98      8.14 o 
   2 -12  -5       34.65       32.04      1.50 o 
   3 -12  -5       81.74       72.83      1.95 o 
   4 -12  -5       41.64       41.79      1.28 o 
   5 -12  -5       21.10       30.73      0.79 o 
   6 -12  -5       24.13       22.68      0.64 o 
   7 -12  -5       16.99       11.70      0.43 o 
  -6 -11  -5      100.82       94.95      5.85 o 
  -5 -11  -5        3.13        3.58      1.07 o 
  -4 -11  -5      801.75      774.67     24.10 o 
  -3 -11  -5      369.52      359.72     11.62 o 
  -2 -11  -5       57.00       63.00      2.16 o 
  -1 -11  -5      141.10      159.04      4.28 o 
   0 -11  -5      198.65      207.87      5.40 o 
   1 -11  -5      562.69      530.21     12.02 o 
   2 -11  -5       10.65        9.16      1.07 o 
   3 -11  -5      281.06      270.62      4.69 o 
   4 -11  -5      145.74      136.68      1.82 o 
   5 -11  -5      165.57      170.04      2.18 o 
   6 -11  -5      136.12      143.45      2.05 o 
   7 -11  -5       15.58       12.74      0.45 o 
   8 -11  -5        1.97        1.80      0.25 o 
  -5 -10  -5       60.13       65.49      4.72 o 
  -4 -10  -5      196.18      196.97     10.18 o 
  -3 -10  -5      287.35      320.61      8.33 o 
  -2 -10  -5      146.68      150.25      3.63 o 
  -1 -10  -5      122.25      140.79      4.93 o 
   0 -10  -5       47.92       54.95      2.07 o 
   1 -10  -5       15.83       13.55      1.17 o 
   2 -10  -5       20.34       18.37      1.32 o 
   3 -10  -5      349.41      319.60      4.41 o 
   4 -10  -5       99.00       98.80      1.42 o 
   5 -10  -5       51.13       51.59      1.09 o 
   6 -10  -5       69.64       72.25      1.18 o 
   7 -10  -5      172.75      157.23      1.98 o 
   8 -10  -5       12.03       11.32      0.42 o 
  -6  -9  -5      932.54     1025.79     52.51 o 
  -5  -9  -5      119.96      144.13      8.63 o 
  -4  -9  -5       82.57       97.43      3.30 o 
  -3  -9  -5      401.88      402.86      9.47 o 
  -2  -9  -5     1176.51     1381.00     29.16 o 
  -1  -9  -5      253.08      240.20      7.78 o 
   0  -9  -5      205.26      216.98      4.68 o 
   1  -9  -5      115.33      123.65      2.95 o 
   2  -9  -5      969.12     1005.61     18.01 o 
   3  -9  -5      466.31      487.44      6.70 o 
   4  -9  -5       88.90       87.25      1.48 o 
   5  -9  -5       79.55       90.73      1.37 o 
   6  -9  -5      221.62      176.97      2.14 o 
   7  -9  -5      173.04      180.28      2.24 o 
   8  -9  -5       23.65       20.34      0.55 o 
  -7  -8  -5     1075.22     1079.22     61.54 o 
  -6  -8  -5      342.67      397.37     22.37 o 
  -5  -8  -5       41.12       38.13      3.76 o 
  -4  -8  -5      264.16      284.39      8.95 o 
  -3  -8  -5      108.60      135.69      3.49 o 
  -2  -8  -5       75.44       91.51      2.21 o 
  -1  -8  -5      206.59      187.58      3.37 o 
   0  -8  -5      281.63      363.57      8.77 o 
   1  -8  -5      184.05      183.97      3.35 o 
   2  -8  -5      466.49      484.31      7.67 o 
   3  -8  -5      236.22      239.09      3.83 o 
   4  -8  -5       85.49       80.36      1.47 o 
   5  -8  -5      424.59      430.66      4.62 o 
   6  -8  -5      548.95      541.72      5.83 o 
   7  -8  -5       85.01       69.30      1.08 o 
   8  -8  -5       36.15       42.97      0.85 o 
   9  -8  -5       30.43       34.93      0.72 o 
  -6  -7  -5       20.00       21.43      2.96 o 
  -5  -7  -5       39.96       48.73      3.31 o 
  -4  -7  -5       16.50       15.87      0.98 o 
  -3  -7  -5     1239.27     1368.11     29.62 o 
  -2  -7  -5      704.33      809.62     14.14 o 
  -1  -7  -5     1058.02     1210.99     19.55 o 
   0  -7  -5      235.18      200.64      3.46 o 
   1  -7  -5      573.42      596.82      9.35 o 
   2  -7  -5      156.68      143.58      2.56 o 
   3  -7  -5       59.08       57.98      1.29 o 
   4  -7  -5       14.52       18.88      0.92 o 
   5  -7  -5      322.70      349.73      4.05 o 
   6  -7  -5      229.53      254.33      2.87 o 
   7  -7  -5      111.38      121.13      1.61 o 
   8  -7  -5       50.56       43.57      0.80 o 
   9  -7  -5       41.41       52.12      0.96 o 
  -6  -6  -5       16.04       14.41      2.34 o 
  -5  -6  -5      292.48      324.98      9.93 o 
  -4  -6  -5       15.28       27.88      1.50 o 
  -3  -6  -5     1049.43     1245.97     32.00 o 
  -2  -6  -5     1654.06     1901.68     31.38 o 
  -1  -6  -5     1743.98     2156.30     28.57 o 
   0  -6  -5     1143.36     1180.28     15.39 o 
   1  -6  -5      193.97      187.10      3.32 o 
   2  -6  -5       69.67       61.56      2.45 o 
   3  -6  -5       79.65       94.71      1.87 o 
   4  -6  -5        7.54        9.28      0.84 o 
   5  -6  -5        8.12        9.46      0.49 o 
   6  -6  -5       20.19       22.41      0.67 o 
   7  -6  -5       26.67       28.08      0.77 o 
   8  -6  -5       47.08       48.48      0.88 o 
   9  -6  -5        9.56        8.39      0.45 o 
  -7  -5  -5       34.59       33.67      3.40 o 
  -5  -5  -5       90.29      109.57      5.75 o 
  -4  -5  -5      345.36      384.18      7.80 o 
  -3  -5  -5      212.30      225.29      4.84 o 
  -2  -5  -5      711.21      691.31      9.49 o 
  -1  -5  -5       97.12       90.02      1.31 o 
   0  -5  -5      188.28      182.18      2.75 o 
   1  -5  -5      215.91      203.06      2.70 o 
   2  -5  -5     1885.14     2208.48     35.64 o 
   3  -5  -5     1851.65     2295.39     33.17 o 
   4  -5  -5        7.43        6.24      0.40 o 
   5  -5  -5      202.92      198.99      3.26 o 
   6  -5  -5      691.04      649.27      9.05 o 
   7  -5  -5      127.42      129.17      2.22 o 
   8  -5  -5      239.45      263.47      3.14 o 
   9  -5  -5       23.81       23.99      0.68 o 
  10  -5  -5       44.20       40.46      0.99 o 
  -7  -4  -5       97.24       86.63      6.12 o 
  -5  -4  -5      540.50      541.15     31.59 o 
  -4  -4  -5       23.58       23.75      1.26 o 
  -3  -4  -5     1006.27     1132.40     20.73 o 
  -2  -4  -5      638.81      637.25      9.38 o 
  -1  -4  -5     1061.76      971.53     12.63 o 
   0  -4  -5      487.01      605.72      7.48 o 
   1  -4  -5     2172.35     2863.70     35.01 o 
   2  -4  -5       50.24       63.74      1.35 o 
   3  -4  -5     1310.67     1542.18     23.08 o 
   4  -4  -5     1276.34     1394.84     21.25 o 
   5  -4  -5      104.69      112.89      2.10 o 
   6  -4  -5      210.69      204.78      3.01 o 
   7  -4  -5      216.26      209.23      2.52 o 
   8  -4  -5       95.79      100.90      1.44 o 
   9  -4  -5      168.93      177.73      3.30 o 
  10  -4  -5       28.15       31.64      1.94 o 
  -7  -3  -5      414.76      382.70     15.87 o 
  -6  -3  -5      230.94      241.83     13.79 o 
  -5  -3  -5     1220.42     1313.58     47.91 o 
  -4  -3  -5     4034.74     5457.56    131.36 o 
  -3  -3  -5      924.07     1006.16     14.94 o 
  -2  -3  -5       87.18      109.23      1.40 o 
  -1  -3  -5     2595.64     3035.52     39.43 o 
   0  -3  -5     3059.47     3943.02     58.39 o 
   1  -3  -5     6069.01     8806.45    205.50 o 
   2  -3  -5      502.34      525.92      7.41 o 
   3  -3  -5      863.63      818.47     13.57 o 
   4  -3  -5     3260.31     4274.75     58.72 o 
   5  -3  -5      227.23      230.04      3.79 o 
   6  -3  -5       81.19       67.86      1.43 o 
   7  -3  -5      380.16      315.34      3.90 o 
   8  -3  -5       80.08       75.50      1.15 o 
   9  -3  -5       27.33       30.93      0.74 o 
  10  -3  -5       64.71       58.24      1.54 o 
  -6  -2  -5       62.89       65.92      2.88 o 
  -5  -2  -5       68.78       86.64      3.20 o 
  -4  -2  -5     7292.49    11601.63    398.49 o 
  -3  -2  -5      836.79      812.92     11.65 o 
  -2  -2  -5      328.51      413.68      7.65 o 
  -1  -2  -5     1184.54     1245.65     14.57 o 
   0  -2  -5     6502.59     9738.77    234.46 o 
   1  -2  -5     2637.97     3605.40     47.22 o 
   2  -2  -5     2121.21     2313.50     38.40 o 
   3  -2  -5     2824.31     3715.56     58.23 o 
   4  -2  -5      649.55      789.06     11.11 o 
   5  -2  -5      939.83      943.21     13.49 o 
   6  -2  -5      263.85      213.31      3.58 o 
   7  -2  -5       78.46       69.04      1.02 o 
   8  -2  -5        1.89        2.88      0.27 o 
   9  -2  -5       83.38       86.34      1.38 o 
  10  -2  -5       66.60       67.21      1.70 o 
  -7  -1  -5      283.80      239.56     14.24 o 
  -6  -1  -5      100.86       84.27      3.69 o 
  -5  -1  -5      774.19      840.30     22.00 o 
  -4  -1  -5     1279.49     1586.56     33.57 o 
  -3  -1  -5     1855.20     2170.16     35.71 o 
  -2  -1  -5      342.76      458.85      7.35 o 
  -1  -1  -5     3549.57     4122.95     55.17 o 
   0  -1  -5      546.22      558.40      7.51 o 
   1  -1  -5      573.73      582.42      6.97 o 
   2  -1  -5       69.80       58.89      1.12 o 
   3  -1  -5      939.76      990.98     15.06 o 
   4  -1  -5       77.38       86.73      1.50 o 
   5  -1  -5      735.21      806.03     11.92 o 
   6  -1  -5      429.55      399.99      6.54 o 
   7  -1  -5       44.20       40.75      0.79 o 
   8  -1  -5       80.70       85.81      1.33 o 
   9  -1  -5       16.42       16.96      0.52 o 
  10  -1  -5       38.88       45.88      1.53 o 
  -6   0  -5       49.57       40.23      3.23 o 
  -5   0  -5       43.75       46.46      2.22 o 
  -4   0  -5       59.60       74.95      1.89 o 
  -3   0  -5      221.18      268.93      6.96 o 
  -2   0  -5     1679.86     1886.76     25.32 o 
  -1   0  -5     1932.90     1752.52     21.30 o 
   0   0  -5     8119.01    13154.18    371.21 o 
   1   0  -5      763.91      731.51      8.36 o 
   2   0  -5      949.03     1084.99     16.09 o 
   3   0  -5      483.96      474.15      6.92 o 
   4   0  -5      904.17      882.64     12.15 o 
   5   0  -5      139.73      155.66      2.54 o 
   6   0  -5        7.50        5.09      0.42 o 
   7   0  -5      197.25      190.28      2.45 o 
   8   0  -5      281.00      261.13      3.39 o 
   9   0  -5      317.90      324.55      4.33 o 
  10   0  -5       47.23       52.42      1.37 o 
  -6   1  -5        1.15        5.32      2.01 o 
  -5   1  -5      130.20      124.03      4.00 o 
  -4   1  -5      407.24      484.08     11.59 o 
  -3   1  -5      693.50      852.26     16.25 o 
  -2   1  -5     1915.36     1919.56     26.49 o 
  -1   1  -5      362.49      387.71      5.46 o 
   0   1  -5      878.51      802.44      9.66 o 
   1   1  -5       78.59       83.83      1.32 o 
   2   1  -5        3.29        3.91      0.28 o 
   3   1  -5      480.77      561.52      8.66 o 
   4   1  -5      274.95      264.42      3.83 o 
   5   1  -5      381.47      370.81      5.21 o 
   6   1  -5        2.92        2.13      0.33 o 
   7   1  -5        4.97        7.77      0.36 o 
   8   1  -5       46.43       34.72      0.74 o 
   9   1  -5      312.29      267.63      3.65 o 
  10   1  -5       32.14       34.32      1.03 o 
  -6   2  -5       49.79       51.34      3.58 o 
  -5   2  -5      168.56      158.71      5.79 o 
  -4   2  -5      781.84      774.02     21.05 o 
  -3   2  -5     2706.98     3130.45     60.15 o 
  -2   2  -5     1570.08     1530.84     24.69 o 
  -1   2  -5      528.05      478.26      6.30 o 
   0   2  -5      233.86      264.75      3.72 o 
   1   2  -5     2008.82     2233.19     26.92 o 
   2   2  -5      417.76      444.38      6.20 o 
   3   2  -5      410.81      418.73      5.98 o 
   4   2  -5      620.55      723.43      9.64 o 
   5   2  -5      709.84      694.82      9.45 o 
   6   2  -5       62.74       55.79      1.26 o 
   7   2  -5      538.19      499.69      5.56 o 
   8   2  -5      161.28      152.97      1.96 o 
   9   2  -5       37.44       43.75      0.82 o 
  10   2  -5       29.57       27.44      0.87 o 
  -6   3  -5      486.03      470.74     27.12 o 
  -5   3  -5      189.85      167.75      7.71 o 
  -4   3  -5      607.33      591.12     18.48 o 
  -3   3  -5       11.24       10.33      0.78 o 
  -2   3  -5      468.86      479.18      7.82 o 
  -1   3  -5       45.79       54.88      1.19 o 
   0   3  -5       52.73       45.19      1.05 o 
   1   3  -5      309.88      404.94      4.76 o 
   2   3  -5     1846.10     1989.03     26.53 o 
   3   3  -5     1191.11     1190.27     14.42 o 
   4   3  -5     1169.09     1323.29     17.37 o 
   5   3  -5      789.97      889.61     12.04 o 
   6   3  -5      209.27      219.13      3.91 o 
   7   3  -5      539.40      547.36      6.06 o 
   8   3  -5      248.56      227.91      2.67 o 
   9   3  -5       27.89       32.47      0.68 o 
  10   3  -5        0.74        1.88      0.26 o 
  -5   4  -5      369.80      361.09     14.99 o 
  -4   4  -5       67.31       62.76      3.85 o 
  -3   4  -5      482.09      483.92     11.01 o 
  -2   4  -5      273.88      234.64      3.87 o 
  -1   4  -5       21.47       19.88      0.59 o 
   0   4  -5      476.64      442.13      6.06 o 
   1   4  -5      555.15      466.31      6.03 o 
   2   4  -5      319.03      277.73      4.13 o 
   3   4  -5     2192.63     2545.08     31.45 o 
   4   4  -5      146.06      160.16      2.43 o 
   5   4  -5      292.27      291.96      4.12 o 
   6   4  -5      229.40      210.73      2.80 o 
   7   4  -5      223.25      233.71      2.49 o 
   8   4  -5       62.84       51.10      0.82 o 
   9   4  -5       33.15       27.33      0.60 o 
  10   4  -5       34.53       46.28      0.84 o 
  -5   5  -5       70.46       62.83      5.95 o 
  -4   5  -5      328.65      313.34     14.28 o 
  -3   5  -5      309.68      289.31      8.08 o 
  -2   5  -5      212.67      209.77      4.21 o 
  -1   5  -5      347.35      358.49      5.44 o 
   0   5  -5       76.46       83.10      1.98 o 
   1   5  -5      394.90      455.10      6.91 o 
   2   5  -5      396.10      309.95      5.29 o 
   3   5  -5      362.37      381.66      5.69 o 
   4   5  -5       34.88       31.92      0.96 o 
   5   5  -5      293.45      249.97      3.33 o 
   6   5  -5     1403.43     1467.32     15.30 o 
   7   5  -5      231.00      213.04      2.37 o 
   8   5  -5      165.06      149.14      1.80 o 
   9   5  -5        2.75        3.05      0.24 o 
  10   5  -5      134.60      151.05      2.17 o 
  -5   6  -5       51.23       43.75      3.62 o 
  -4   6  -5       43.55       54.34      2.42 o 
  -3   6  -5      273.80      270.87      6.85 o 
  -2   6  -5      836.47      853.12     16.44 o 
  -1   6  -5      182.34      193.87      4.35 o 
   0   6  -5       90.89      102.55      2.15 o 
   1   6  -5      378.03      362.84      5.97 o 
   2   6  -5      361.98      333.65      5.86 o 
   3   6  -5      203.39      201.10      3.29 o 
   4   6  -5      205.56      224.58      3.23 o 
   5   6  -5        3.55        3.02      0.30 o 
   6   6  -5      188.21      186.33      2.07 o 
   7   6  -5       69.65       60.01      0.93 o 
   8   6  -5       72.30       75.27      1.06 o 
   9   6  -5      108.35      110.19      1.42 o 
  10   6  -5      297.12      320.57      4.61 o 
  -5   7  -5       63.58       44.21      4.24 o 
  -4   7  -5       86.24       78.64      7.59 o 
  -3   7  -5       53.63       51.30      2.05 o 
  -2   7  -5      652.32      657.30     17.56 o 
  -1   7  -5       64.73       64.87      2.21 o 
   0   7  -5      203.78      219.34      4.17 o 
   1   7  -5      177.48      180.81      4.26 o 
   2   7  -5      380.41      370.46      7.95 o 
   3   7  -5      550.84      545.52      9.29 o 
   4   7  -5      132.84      138.96      2.11 o 
   5   7  -5      276.66      270.09      3.01 o 
   6   7  -5      178.53      153.49      1.72 o 
   7   7  -5        7.73        4.17      0.30 o 
   8   7  -5       48.99       41.43      0.76 o 
   9   7  -5       81.75       98.35      1.42 o 
  10   7  -5      146.76      152.06      2.04 o 
  -6   8  -5       22.93       21.87      3.58 o 
  -5   8  -5        3.47        2.65      2.02 o 
  -4   8  -5      191.51      192.83      6.73 o 
  -3   8  -5      114.41      116.20      4.28 o 
  -2   8  -5        7.49        7.51      0.82 o 
  -1   8  -5      170.49      138.89      3.35 o 
   0   8  -5      356.22      320.46      6.63 o 
   1   8  -5       86.71       84.08      3.38 o 
   2   8  -5      138.01      111.35      2.99 o 
   3   8  -5      362.83      329.41      7.17 o 
   4   8  -5        4.03        5.27      0.37 o 
   5   8  -5      690.36      712.95      6.49 o 
   6   8  -5       33.63       26.07      0.59 o 
   7   8  -5      299.29      272.23      2.94 o 
   8   8  -5       57.51       58.91      1.05 o 
   9   8  -5        2.72        2.48      0.25 o 
  -5   9  -5       39.93       47.72      4.60 o 
  -4   9  -5      105.73      105.31      7.48 o 
  -3   9  -5      155.61      142.20      4.66 o 
  -2   9  -5      120.06      129.29      3.52 o 
  -1   9  -5        7.50        6.46      0.86 o 
   0   9  -5      292.10      295.49      8.40 o 
   1   9  -5      678.68      654.91     19.93 o 
   2   9  -5      188.25      180.29      4.86 o 
   3   9  -5      370.64      282.36      5.64 o 
   4   9  -5       12.40       11.96      0.61 o 
   5   9  -5      106.83       92.44      1.32 o 
   6   9  -5       12.81        8.32      0.37 o 
   7   9  -5        4.40        8.04      0.38 o 
   8   9  -5        3.07        1.27      0.23 o 
   9   9  -5        5.54        3.48      0.27 o 
  -6  10  -5       63.58       57.04      4.27 o 
  -5  10  -5      179.31      190.90     10.39 o 
  -4  10  -5       10.08        7.69      2.09 o 
  -3  10  -5       70.63       64.84      5.11 o 
  -2  10  -5      174.22      167.48      5.10 o 
  -1  10  -5       44.90       42.89      2.88 o 
   0  10  -5       36.60       37.96      1.95 o 
   1  10  -5      523.34      518.47     13.41 o 
   2  10  -5      252.11      243.61     13.27 o 
   3  10  -5      218.83      224.07      5.04 o 
   4  10  -5       87.65       60.36      2.17 o 
   5  10  -5       35.90       26.50      0.95 o 
   6  10  -5       37.61       31.83      0.69 o 
   7  10  -5      109.79      123.13      2.19 o 
   8  10  -5        8.56        7.90      0.35 o 
   9  10  -5       37.70       30.84      0.99 o 
  -5  11  -5       64.06       70.69      4.72 o 
  -4  11  -5       27.83       26.35      2.29 o 
  -3  11  -5        2.88        6.50      1.31 o 
  -2  11  -5       34.96       33.98      2.33 o 
  -1  11  -5        8.92        9.49      1.29 o 
   0  11  -5      133.38      119.26      4.34 o 
   1  11  -5      169.18      161.08      5.80 o 
   2  11  -5       75.53       66.55      6.20 o 
   3  11  -5       31.62       24.94      1.84 o 
   4  11  -5       48.35       34.70      2.03 o 
   5  11  -5       55.56       41.76      2.04 o 
   6  11  -5       19.46       18.63      0.87 o 
   7  11  -5       30.44       32.25      0.70 o 
   8  11  -5       30.31       26.62      0.58 o 
  -4  12  -5       39.66       42.61      3.43 o 
  -3  12  -5        6.53        5.13      1.90 o 
  -2  12  -5       47.61       53.81      3.48 o 
  -1  12  -5       34.55       34.16      2.13 o 
   0  12  -5       14.44       15.39      1.57 o 
   1  12  -5       24.33       24.63      2.84 o 
   2  12  -5      142.37      127.71      6.42 o 
   3  12  -5        7.15        6.34      1.11 o 
   4  12  -5       16.67       15.59      1.99 o 
   5  12  -5       16.21       10.84      1.31 o 
   6  12  -5        2.89        1.71      0.56 o 
   7  12  -5        0.21        1.13      0.33 o 
  -3  13  -5       15.45       14.23      1.74 o 
  -2  13  -5       61.83       61.85      2.86 o 
  -1  13  -5       24.26       22.80      2.62 o 
   0  13  -5       19.92       19.86      3.29 o 
   1  13  -5       37.44       39.82      4.91 o 
   2  13  -5       30.91       31.35      2.19 o 
   3  13  -5        2.61       -0.92      1.39 o 
   4  13  -5       31.46       32.16      2.97 o 
   5  13  -5       35.62       30.55      2.21 o 
   6  13  -5       19.39       20.27      1.60 o 
  -2  14  -5       14.16       18.29      2.83 o 
  -1  14  -5       13.08       13.36      2.60 o 
   0  14  -5       59.04       64.05      5.04 o 
   1  14  -5      164.78      165.30      8.70 o 
   2  14  -5       10.36       12.19      1.41 o 
   3  14  -5       10.40       10.11      1.91 o 
   4  14  -5        6.07        7.57      2.25 o 
   5  14  -5       33.40       39.99      4.05 o 
   2  15  -5       14.63       12.78      2.56 o 
   3  15  -5       23.99       25.11      3.05 o 
  -3 -18  -4       13.13       11.65      1.66 o 
  -2 -18  -4        9.15       10.56      1.57 o 
  -1 -18  -4        0.02        1.17      0.84 o 
   0 -18  -4        2.94        5.92      1.52 o 
  -5 -17  -4       21.31       20.57      1.80 o 
  -4 -17  -4        8.74        8.61      0.86 o 
  -3 -17  -4       10.27        9.74      1.23 o 
  -2 -17  -4       39.62       35.49      3.12 o 
  -1 -17  -4        1.37        1.75      1.06 o 
   0 -17  -4        4.99        4.81      0.97 o 
   1 -17  -4       36.28       45.82      2.23 o 
   2 -17  -4       41.47       44.31      3.65 o 
  -7 -16  -4        4.34        4.52      0.95 o 
  -6 -16  -4       41.38       35.68      2.73 o 
  -5 -16  -4       34.96       34.46      2.36 o 
  -4 -16  -4       45.99       32.96      1.98 o 
  -3 -16  -4        3.51        7.55      0.91 o 
  -2 -16  -4       34.85       26.11      1.19 o 
  -1 -16  -4        4.52        4.27      1.15 o 
   0 -16  -4       71.32       76.41      3.57 o 
   1 -16  -4        6.41        7.11      0.93 o 
   2 -16  -4       69.26       69.48      3.58 o 
   3 -16  -4       65.42       68.10      2.64 o 
   4 -16  -4       37.08       35.83      2.17 o 
  -7 -15  -4       28.07       34.45      2.77 o 
  -6 -15  -4       29.75       36.42      2.75 o 
  -5 -15  -4       38.23       38.46      2.15 o 
  -4 -15  -4        6.99        6.43      1.01 o 
  -3 -15  -4      363.17      339.04     11.74 o 
  -2 -15  -4       61.37       63.46      2.49 o 
  -1 -15  -4      219.95      213.77      9.93 o 
   0 -15  -4        3.02        6.22      1.31 o 
   1 -15  -4       11.77       11.11      1.23 o 
   2 -15  -4        9.06       10.03      1.55 o 
   3 -15  -4      161.91      171.70      6.90 o 
   4 -15  -4       82.09       86.37      3.22 o 
   5 -15  -4       11.91       11.40      0.77 o 
  -4 -14  -4       25.63       26.57      2.77 o 
  -3 -14  -4      154.06      144.65     10.94 o 
  -2 -14  -4      112.89      107.75      3.77 o 
  -1 -14  -4      435.16      482.26     25.24 o 
   0 -14  -4      126.67      121.09      5.34 o 
   1 -14  -4       16.03       15.03      1.71 o 
   2 -14  -4       68.78       60.34      2.54 o 
   3 -14  -4       20.85       17.82      1.93 o 
   4 -14  -4       55.03       52.71      2.00 o 
   5 -14  -4        5.35        6.81      0.78 o 
   6 -14  -4       26.20       24.93      2.19 o 
  -5 -13  -4       40.17       35.02      2.99 o 
  -4 -13  -4        2.74        2.74      1.04 o 
  -3 -13  -4      219.33      234.36      8.43 o 
  -2 -13  -4      544.40      569.87     13.45 o 
  -1 -13  -4      233.17      229.89      5.95 o 
   0 -13  -4       59.67       52.07      2.10 o 
   1 -13  -4       21.75       15.68      1.61 o 
   2 -13  -4       29.26       34.17      1.78 o 
   3 -13  -4       52.53       45.82      3.43 o 
   4 -13  -4       88.34       88.59      2.59 o 
   5 -13  -4        1.32        1.60      0.42 o 
   6 -13  -4       32.43       33.43      0.81 o 
  -5 -12  -4      351.29      369.31     17.97 o 
  -4 -12  -4      323.79      336.05     13.00 o 
  -3 -12  -4     1123.47     1104.03     32.63 o 
  -2 -12  -4       32.95       33.67      1.26 o 
  -1 -12  -4       50.98       42.15      1.63 o 
   0 -12  -4       26.92       26.65      1.43 o 
   1 -12  -4      813.01      814.63     19.34 o 
   2 -12  -4      239.90      211.69      6.79 o 
   3 -12  -4       59.82       60.69      2.01 o 
   4 -12  -4      126.95      134.59      2.97 o 
   5 -12  -4       55.27       44.82      0.91 o 
   6 -12  -4       26.61       38.53      1.06 o 
   7 -12  -4       25.78       25.28      0.59 o 
  -6 -11  -4      302.60      274.30     14.96 o 
  -5 -11  -4      184.30      188.94      8.23 o 
  -4 -11  -4      289.08      271.29      8.94 o 
  -3 -11  -4      889.49      944.89     33.90 o 
  -2 -11  -4      260.78      270.46     12.96 o 
  -1 -11  -4        5.63        9.57      0.65 o 
   0 -11  -4      601.88      568.31     13.64 o 
   1 -11  -4      220.04      221.19      5.52 o 
   2 -11  -4      232.73      227.80      4.65 o 
   3 -11  -4       58.57       53.39      1.40 o 
   4 -11  -4       22.48       23.69      0.72 o 
   5 -11  -4       78.02       56.52      1.81 o 
   6 -11  -4      121.63      109.04      1.47 o 
   7 -11  -4       36.30       41.68      0.79 o 
  -5 -10  -4      172.75      168.92     10.40 o 
  -4 -10  -4      472.30      447.98     16.47 o 
  -3 -10  -4      210.75      263.02      7.72 o 
  -2 -10  -4       20.02       21.54      0.94 o 
  -1 -10  -4      281.33      267.09      7.14 o 
   0 -10  -4      266.25      236.41      6.88 o 
   1 -10  -4       83.58       87.72      2.84 o 
   2 -10  -4       93.22      101.39      2.38 o 
   3 -10  -4       27.41       36.64      0.92 o 
   4 -10  -4      185.19      208.69      2.30 o 
   5 -10  -4      484.87      413.75      4.32 o 
   6 -10  -4       56.40       48.67      0.98 o 
   7 -10  -4       44.02       39.86      0.77 o 
   8 -10  -4        3.18        3.83      0.29 o 
  -6  -9  -4      942.33     1032.19     53.12 o 
  -5  -9  -4     1695.20     1993.44    103.63 o 
  -4  -9  -4      105.86      122.22      4.17 o 
  -3  -9  -4      289.05      306.09      7.56 o 
  -2  -9  -4      195.85      169.23      3.92 o 
  -1  -9  -4      108.19      102.08      3.37 o 
   0  -9  -4     1070.78     1019.38     19.67 o 
   1  -9  -4      326.74      291.15      6.00 o 
   2  -9  -4      178.69      166.12      3.71 o 
   3  -9  -4      133.65      124.09      2.16 o 
   4  -9  -4        5.08        7.27      0.44 o 
   5  -9  -4      167.39      138.97      1.61 o 
   6  -9  -4       23.93       26.64      0.69 o 
   7  -9  -4       82.63       81.26      1.42 o 
   8  -9  -4       18.48       18.51      0.55 o 
  -7  -8  -4     1211.24     1248.38     69.54 o 
  -6  -8  -4      871.15     1059.04     54.60 o 
  -5  -8  -4      896.90     1084.70     52.78 o 
  -4  -8  -4      254.48      306.59     11.60 o 
  -3  -8  -4       56.53       61.00      1.69 o 
  -2  -8  -4     1456.85     1785.45     35.20 o 
  -1  -8  -4      437.79      501.28     10.15 o 
   0  -8  -4      307.81      316.92      7.66 o 
   1  -8  -4       55.31       63.73      1.60 o 
   2  -8  -4      814.89      838.23     12.93 o 
   3  -8  -4       29.58       28.67      0.89 o 
   4  -8  -4      120.34      130.62      2.14 o 
   5  -8  -4       21.68       21.54      0.59 o 
   6  -8  -4       18.35       15.32      0.62 o 
   7  -8  -4       15.39       13.80      0.50 o 
   8  -8  -4      110.82      111.39      1.50 o 
   9  -8  -4        3.28        3.61      0.32 o 
  -7  -7  -4      299.05      308.43     18.84 o 
  -6  -7  -4      327.51      389.19     21.67 o 
  -5  -7  -4       94.60      105.81      4.68 o 
  -4  -7  -4      454.58      538.77     16.18 o 
  -3  -7  -4      232.81      297.97      9.39 o 
  -2  -7  -4     1141.25     1480.88     29.49 o 
  -1  -7  -4      102.11      103.29      1.85 o 
   0  -7  -4      720.99      850.17     14.10 o 
   1  -7  -4      234.59      235.67      4.03 o 
   2  -7  -4      665.89      680.22     10.66 o 
   3  -7  -4      383.20      391.99      6.00 o 
   4  -7  -4      100.25       99.58      1.87 o 
   5  -7  -4      114.35      113.58      2.14 o 
   6  -7  -4      623.69      697.46      7.48 o 
   7  -7  -4      122.45      109.38      1.44 o 
   8  -7  -4       21.24       26.61      0.69 o 
   9  -7  -4       86.82       83.26      1.33 o 
  -7  -6  -4       24.41       22.33      3.32 o 
  -6  -6  -4       93.83       96.99      6.95 o 
  -5  -6  -4      195.64      193.69      6.13 o 
  -4  -6  -4      198.80      237.79      6.35 o 
  -3  -6  -4      265.74      373.63     10.94 o 
  -2  -6  -4      339.41      356.46      6.24 o 
  -1  -6  -4     1045.64     1088.01     15.96 o 
   0  -6  -4     3305.43     3983.78     52.82 o 
   1  -6  -4      123.24      133.10      2.26 o 
   2  -6  -4       21.23       23.92      0.75 o 
   3  -6  -4      307.90      304.63      4.51 o 
   4  -6  -4       34.31       34.33      0.85 o 
   5  -6  -4       52.79       54.39      1.14 o 
   6  -6  -4       71.31       73.81      1.05 o 
   7  -6  -4       24.66       29.49      0.67 o 
   8  -6  -4       29.52       30.96      0.73 o 
   9  -6  -4       38.44       37.65      0.84 o 
  -6  -5  -4       20.30       24.80      2.91 o 
  -5  -5  -4      104.31      110.87      5.09 o 
  -4  -5  -4     1589.26     1804.36     42.97 o 
  -3  -5  -4       35.65       37.94      1.22 o 
  -2  -5  -4      290.93      342.22      6.15 o 
  -1  -5  -4      632.23      769.14     10.24 o 
   0  -5  -4      848.05      935.96     12.66 o 
   1  -5  -4      376.56      393.83      5.11 o 
   2  -5  -4      139.56      160.62      2.86 o 
   3  -5  -4     2078.92     2431.21     33.81 o 
   4  -5  -4       76.13       84.26      1.58 o 
   5  -5  -4        7.23        7.52      0.52 o 
   6  -5  -4       72.56       65.89      1.13 o 
   7  -5  -4       79.44       85.90      1.25 o 
   8  -5  -4       30.92       34.00      0.80 o 
   9  -5  -4       22.16       24.00      0.81 o 
  10  -5  -4        9.97       11.29      0.55 o 
  -6  -4  -4      177.54      151.05     10.16 o 
  -5  -4  -4      213.93      222.61     13.51 o 
  -4  -4  -4      113.25       98.05      4.70 o 
  -3  -4  -4      514.12      524.18      7.83 o 
  -2  -4  -4     2285.25     2996.03     41.21 o 
  -1  -4  -4      728.17      607.17      8.23 o 
   0  -4  -4      103.19       91.13      1.66 o 
   1  -4  -4      703.65      708.94     10.34 o 
   2  -4  -4     1346.08     1313.00     20.46 o 
   3  -4  -4     5532.07     7657.79    122.02 o 
   4  -4  -4      385.36      372.83      5.57 o 
   5  -4  -4      425.96      423.19      6.99 o 
   6  -4  -4       61.75       54.28      1.36 o 
   7  -4  -4      362.77      376.51      4.52 o 
   8  -4  -4      256.17      244.52      3.14 o 
   9  -4  -4       44.29       46.78      0.94 o 
  10  -4  -4       49.04       55.57      1.49 o 
  -7  -3  -4       87.86       74.90      5.72 o 
  -5  -3  -4       39.86       40.95      1.83 o 
  -4  -3  -4      803.63      912.50     21.69 o 
  -3  -3  -4      592.79      675.97     10.46 o 
  -2  -3  -4      370.58      334.72      4.51 o 
  -1  -3  -4     2054.48     2363.90     29.58 o 
   1  -3  -4     2812.25     3531.96     56.13 o 
   2  -3  -4       57.87       86.63      1.82 o 
   3  -3  -4       31.47       26.08      1.39 o 
   4  -3  -4       37.04       31.53      0.77 o 
   5  -3  -4     1300.78     1396.29     22.52 o 
   6  -3  -4       78.24       77.20      1.76 o 
   7  -3  -4      815.24      770.30      8.92 o 
   8  -3  -4       67.50       72.00      1.18 o 
   9  -3  -4      201.52      202.02      3.21 o 
  10  -3  -4       57.51       70.64      1.79 o 
  -6  -2  -4      283.83      285.75     11.46 o 
  -5  -2  -4      186.14      175.54      6.00 o 
  -4  -2  -4     3852.69     5165.28    124.58 o 
  -3  -2  -4      370.16      373.61      5.56 o 
  -2  -2  -4      213.73      281.87      4.84 o 
  -1  -2  -4      393.29      305.33      3.85 o 
   1  -2  -4     3732.75     4578.35     72.54 o 
   2  -2  -4      973.89     1024.15     17.42 o 
   3  -2  -4      429.12      421.58      6.86 o 
   4  -2  -4     1088.69     1342.40     18.90 o 
   5  -2  -4      328.79      338.84      5.80 o 
   6  -2  -4        4.74        5.59      0.50 o 
   7  -2  -4      426.55      408.67      5.25 o 
   8  -2  -4      173.56      192.55      2.84 o 
   9  -2  -4       85.11       78.89      1.44 o 
  10  -2  -4       44.21       40.61      1.89 o 
  -6  -1  -4       75.05       88.10      3.60 o 
  -5  -1  -4      180.64      191.59      5.57 o 
  -4  -1  -4     5119.00     7203.07    170.23 o 
  -3  -1  -4      169.53      162.94      2.64 o 
  -2  -1  -4       82.02       92.29      1.40 o 
  -1  -1  -4     4353.41     5817.74     95.29 o 
   1  -1  -4     2253.39     2710.47     36.81 o 
   2  -1  -4      707.22      592.40      8.99 o 
   3  -1  -4      763.39      777.73     12.83 o 
   4  -1  -4     4468.92     6285.32     87.58 o 
   5  -1  -4     1198.10     1331.66     20.27 o 
   6  -1  -4       99.77       81.50      1.81 o 
   7  -1  -4      144.57      134.61      2.02 o 
   8  -1  -4       29.68       32.46      0.71 o 
   9  -1  -4      108.04      111.93      1.96 o 
  -7   0  -4      159.89      136.05      9.57 o 
  -6   0  -4      701.17      691.92     25.01 o 
  -5   0  -4      273.83      291.34      7.92 o 
  -4   0  -4      111.79      108.37      2.54 o 
  -3   0  -4     1720.70     2116.07     30.70 o 
  -2   0  -4     1604.66     1696.80     23.00 o 
  -1   0  -4     4182.18     5193.70     78.53 o 
   1   0  -4     1170.80     1285.13     15.74 o 
   2   0  -4     1364.62     1532.42     21.22 o 
   3   0  -4      484.38      498.06      8.51 o 
   4   0  -4     1367.82     1501.05     19.72 o 
   5   0  -4       70.71       56.44      1.41 o 
   6   0  -4        3.57        2.94      0.39 o 
   7   0  -4       74.08       75.41      1.51 o 
   8   0  -4       61.30       43.90      0.91 o 
   9   0  -4        8.10       10.16      0.54 o 
  -7   1  -4       53.08       38.93      4.82 o 
  -6   1  -4       17.33       16.76      2.06 o 
  -5   1  -4      484.97      477.37     11.38 o 
  -4   1  -4      697.34      768.19     13.70 o 
  -3   1  -4       77.03       64.10      2.93 o 
  -2   1  -4      285.72      253.85      3.52 o 
  -1   1  -4      123.25      160.38      2.22 o 
   0   1  -4     1450.48     1340.44     15.96 o 
   1   1  -4     3638.48     4855.40     65.25 o 
   2   1  -4      125.56       89.46      1.34 o 
   3   1  -4     2621.49     3248.54     48.51 o 
   4   1  -4     4886.53     6971.47     87.86 o 
   5   1  -4      212.20      190.31      3.31 o 
   6   1  -4       89.44       78.71      1.69 o 
   7   1  -4       28.38       33.18      0.76 o 
   8   1  -4       46.45       46.78      0.87 o 
   9   1  -4       59.38       47.09      1.00 o 
  10   1  -4        1.85        2.38      0.53 o 
  -6   2  -4      119.36      133.01      6.25 o 
  -5   2  -4      189.40      203.09      6.61 o 
  -4   2  -4      834.86      979.73     23.26 o 
  -3   2  -4     2110.88     2471.02     43.44 o 
  -2   2  -4      180.73      182.31      2.62 o 
  -1   2  -4     1260.55     1222.44     16.23 o 
   0   2  -4     1064.40      975.89     11.84 o 
   1   2  -4     2731.16     3208.50     38.26 o 
   2   2  -4       66.17       62.86      1.13 o 
   3   2  -4      160.28      148.61      2.34 o 
   4   2  -4      941.38      944.08     11.97 o 
   5   2  -4     1118.26     1048.37     15.02 o 
   6   2  -4       67.18       93.25      1.90 o 
   7   2  -4       61.88       73.28      1.30 o 
   8   2  -4      136.12      146.31      2.16 o 
   9   2  -4       29.05       24.25      0.66 o 
  10   2  -4        1.18        0.63      0.35 o 
  -6   3  -4      193.43      184.22      8.51 o 
  -5   3  -4      285.21      255.64     10.45 o 
  -4   3  -4       19.99       17.68      1.20 o 
  -3   3  -4      468.83      522.62     10.24 o 
  -2   3  -4      308.74      262.55      4.39 o 
  -1   3  -4       59.68       61.33      1.01 o 
   0   3  -4      905.38      932.74     12.37 o 
   1   3  -4      740.22      662.45      7.54 o 
   2   3  -4       34.72       50.14      1.85 o 
   3   3  -4     2229.25     2803.04     37.09 o 
   4   3  -4      404.32      467.90      6.39 o 
   5   3  -4     1459.50     1429.95     19.94 o 
   6   3  -4       97.64       77.54      1.70 o 
   7   3  -4      252.04      234.76      2.98 o 
   8   3  -4      418.40      381.45      4.20 o 
   9   3  -4      103.22       97.12      1.40 o 
  10   3  -4       19.40       21.48      0.78 o 
  -5   4  -4      110.36      114.63      5.92 o 
  -4   4  -4      396.16      393.37     15.62 o 
  -3   4  -4      479.12      474.17     15.78 o 
  -2   4  -4      668.89      686.67     10.58 o 
  -1   4  -4     1962.04     2056.69     29.94 o 
   0   4  -4      259.39      260.63      3.64 o 
   1   4  -4      449.13      323.14      3.97 o 
   2   4  -4      590.19      671.67      9.49 o 
   3   4  -4     1433.55     1578.79     20.33 o 
   4   4  -4      794.43      828.85     11.51 o 
   5   4  -4      643.58      706.49     10.98 o 
   6   4  -4      110.43      111.64      2.06 o 
   7   4  -4       29.83       30.56      0.85 o 
   8   4  -4       23.70       27.95      0.63 o 
   9   4  -4        7.35        4.79      0.29 o 
  10   4  -4       66.00       76.26      1.91 o 
  -5   5  -4      184.98      154.68      7.37 o 
  -4   5  -4       75.02       60.23      3.73 o 
  -3   5  -4      450.42      440.95     11.68 o 
  -2   5  -4      177.88      193.25      3.52 o 
  -1   5  -4      184.98      189.81      3.01 o 
   0   5  -4      559.25      587.68      7.86 o 
   1   5  -4      729.84      909.01     12.24 o 
   2   5  -4      473.16      465.57      6.92 o 
   3   5  -4     1710.82     1879.85     27.05 o 
   4   5  -4      446.62      440.18      6.26 o 
   5   5  -4       87.27       85.33      1.50 o 
   6   5  -4      309.97      283.39      3.49 o 
   7   5  -4       71.59       56.01      0.87 o 
   8   5  -4       52.72       54.49      0.94 o 
   9   5  -4       75.36       81.45      1.18 o 
  10   5  -4       49.66       48.42      0.88 o 
  -4   6  -4        1.91        3.46      0.91 o 
  -3   6  -4       19.94       27.34      2.23 o 
  -2   6  -4      131.49      145.15      3.29 o 
  -1   6  -4       62.38       60.57      1.58 o 
   0   6  -4      210.14      199.30      3.64 o 
   1   6  -4      256.63      234.37      3.63 o 
   2   6  -4      849.89      765.20     13.13 o 
   3   6  -4       83.27       91.35      2.56 o 
   4   6  -4      927.89      938.64     12.50 o 
   5   6  -4       42.06       40.76      0.85 o 
   6   6  -4       35.06       27.64      0.63 o 
   7   6  -4       70.94       61.93      1.58 o 
   8   6  -4      115.10      114.71      1.47 o 
   9   6  -4      110.43       97.25      1.27 o 
  10   6  -4       24.93       22.34      0.57 o 
  -5   7  -4      166.30      145.72      9.08 o 
  -4   7  -4      228.10      203.68      9.74 o 
  -3   7  -4       43.71       45.32      1.73 o 
  -2   7  -4       25.72       26.58      1.15 o 
  -1   7  -4     1005.06     1065.18     18.57 o 
   0   7  -4      883.32      853.01     14.44 o 
   1   7  -4      284.69      260.04      5.56 o 
   2   7  -4      208.32      229.65      4.46 o 
   3   7  -4       61.59       56.47      1.22 o 
   4   7  -4      160.76      131.85      2.06 o 
   5   7  -4      154.90      148.47      1.87 o 
   6   7  -4       52.64       61.58      0.89 o 
   7   7  -4       22.05       21.58      0.54 o 
   8   7  -4       14.77       10.24      0.38 o 
   9   7  -4       55.93       53.25      0.87 o 
  10   7  -4       44.89       47.22      0.87 o 
  -4   8  -4       38.22       34.36      4.36 o 
  -3   8  -4      158.77      144.22      4.65 o 
  -2   8  -4       29.07       29.81      1.46 o 
  -1   8  -4      490.76      453.27      8.43 o 
   0   8  -4      161.46      170.50      4.19 o 
   1   8  -4      754.36      755.74     19.72 o 
   2   8  -4      270.24      281.54      7.31 o 
   3   8  -4      456.80      478.13      8.90 o 
   4   8  -4        6.65       12.11      0.49 o 
   5   8  -4      482.89      453.87      5.33 o 
   6   8  -4       58.82       60.25      1.11 o 
   7   8  -4       13.89       15.11      0.56 o 
   8   8  -4       11.34       12.90      0.46 o 
   9   8  -4       43.22       42.78      0.80 o 
  10   8  -4       77.36       96.60      1.88 o 
  -6   9  -4      147.45      150.81      9.29 o 
  -5   9  -4      306.47      288.40     16.32 o 
  -4   9  -4       32.30       26.72      2.60 o 
  -3   9  -4      170.78      161.58      4.93 o 
  -2   9  -4      140.52      131.49      3.82 o 
  -1   9  -4      113.13      121.87      3.64 o 
   0   9  -4       81.00       69.57      2.77 o 
   1   9  -4       14.78       14.89      1.57 o 
   2   9  -4      176.24      167.31      4.20 o 
   3   9  -4      578.29      594.94      9.45 o 
   4   9  -4      108.71      102.82      1.90 o 
   5   9  -4      225.79      204.36      2.11 o 
   6   9  -4       60.33       46.84      0.80 o 
   7   9  -4       22.27       29.15      0.66 o 
   8   9  -4       92.15       82.66      1.14 o 
   9   9  -4        2.77        4.11      0.27 o 
  -5  10  -4      259.33      249.17     14.00 o 
  -4  10  -4      102.07      101.50      6.37 o 
  -3  10  -4      122.72      123.96      6.34 o 
  -2  10  -4        0.75        1.11      0.74 o 
  -1  10  -4      122.13      108.27      4.35 o 
   0  10  -4       28.20       27.86      1.70 o 
   1  10  -4      410.15      363.85      9.99 o 
   2  10  -4      453.72      418.36     12.77 o 
   3  10  -4      128.12      118.24      2.91 o 
   4  10  -4      298.54      286.01      5.92 o 
   5  10  -4       11.58        8.28      0.41 o 
   6  10  -4       40.40       25.39      0.75 o 
   7  10  -4        7.89        5.98      0.33 o 
   8  10  -4       47.97       49.19      0.85 o 
   9  10  -4       20.91       30.37      0.72 o 
  -6  11  -4        5.37        4.71      1.35 o 
  -5  11  -4       52.55       64.05      4.59 o 
  -4  11  -4      144.30      131.30      5.40 o 
  -3  11  -4        7.54        5.93      1.38 o 
  -2  11  -4       24.94       21.58      1.87 o 
  -1  11  -4       21.05       17.41      1.66 o 
   0  11  -4       12.08       15.17      2.03 o 
   1  11  -4      518.34      500.83     12.91 o 
   2  11  -4       91.11       79.44      3.90 o 
   3  11  -4        4.12        3.90      0.97 o 
   4  11  -4      193.44      175.17      4.96 o 
   5  11  -4      117.40      145.60      3.99 o 
   6  11  -4        9.57       10.96      0.48 o 
   7  11  -4       12.99        9.42      0.48 o 
   8  11  -4       10.70        6.48      0.32 o 
  -5  12  -4       23.48       29.15      2.89 o 
  -4  12  -4       29.13       31.07      2.32 o 
  -3  12  -4      113.48      114.98      5.08 o 
  -2  12  -4       12.37       10.32      1.35 o 
  -1  12  -4       67.75       61.72      2.94 o 
   0  12  -4       35.13       33.32      1.79 o 
   1  12  -4       43.91       33.90      3.39 o 
   2  12  -4        6.59        7.98      1.84 o 
   3  12  -4        8.19        9.25      1.18 o 
   4  12  -4       65.18       53.46      3.41 o 
   5  12  -4       13.04       17.85      1.13 o 
   6  12  -4       43.72       47.30      1.64 o 
   7  12  -4       41.81       43.56      0.91 o 
   8  12  -4       35.12       34.91      0.68 o 
  -4  13  -4       94.29      126.93      6.33 o 
  -3  13  -4       28.05       34.15      2.13 o 
  -2  13  -4        5.62        7.99      1.16 o 
  -1  13  -4       53.00       61.06      3.25 o 
   0  13  -4       19.53       21.12      5.78 o 
   1  13  -4      111.36      110.29      5.62 o 
   2  13  -4       12.29       12.08      1.98 o 
   3  13  -4       31.29       38.85      2.22 o 
   4  13  -4       18.26       24.42      2.33 o 
   5  13  -4        7.84        6.56      1.16 o 
   6  13  -4       12.97       12.06      1.37 o 
   7  13  -4        1.91        1.72      0.54 o 
  -1  14  -4       36.75       47.67      4.78 o 
   0  14  -4       55.94       72.55      5.74 o 
   1  14  -4        5.96        7.44      2.07 o 
   2  14  -4       15.68       18.89      2.41 o 
   3  14  -4       99.88      116.16     10.75 o 
   4  14  -4       13.54       10.74      1.82 o 
   5  14  -4       34.64       43.86      4.49 o 
   6  14  -4       10.47       13.69      1.25 o 
  -1  15  -4       11.30       11.74      2.19 o 
   0  15  -4       46.76       56.27      4.39 o 
   1  15  -4        5.37        8.05      1.75 o 
   2  15  -4        2.62        3.00      1.54 o 
   3  15  -4       37.91       48.80      3.64 o 
   4  15  -4        3.70        0.95      1.23 o 
  -3 -18  -3        1.68        0.27      0.94 o 
  -2 -18  -3       13.13       16.37      1.78 o 
  -1 -18  -3        2.17        7.90      1.15 o 
  -5 -17  -3        0.57        0.66      0.66 o 
  -4 -17  -3       62.46       68.59      3.61 o 
  -2 -17  -3        9.24        7.72      1.63 o 
  -1 -17  -3       15.14       18.22      2.05 o 
   0 -17  -3       10.11        8.66      1.08 o 
   1 -17  -3       36.14       34.58      1.90 o 
   2 -17  -3       75.23       67.99      3.13 o 
  -6 -16  -3       13.26       16.21      1.67 o 
  -5 -16  -3       27.30       22.86      2.43 o 
  -4 -16  -3      190.82      184.93      9.21 o 
  -3 -16  -3        9.34       10.22      1.43 o 
  -2 -16  -3       54.01       55.46      2.57 o 
  -1 -16  -3       20.25       23.93      2.02 o 
   0 -16  -3       21.97       24.52      1.97 o 
   1 -16  -3       10.95       12.08      1.07 o 
   2 -16  -3        5.10        5.10      0.96 o 
   3 -16  -3       40.85       37.29      1.72 o 
  -7 -15  -3        2.86        2.69      0.91 o 
  -6 -15  -3        3.15        4.00      1.10 o 
  -5 -15  -3       37.89       36.99      3.42 o 
  -4 -15  -3      261.06      251.36     17.05 o 
  -3 -15  -3      121.86      127.54      4.95 o 
  -2 -15  -3       33.54       36.10      1.72 o 
  -1 -15  -3      137.32      123.11      4.05 o 
   0 -15  -3      301.36      300.88     10.42 o 
   1 -15  -3       32.97       33.04      1.95 o 
   2 -15  -3       28.78       26.61      2.32 o 
   3 -15  -3       54.00       66.32      2.72 o 
   4 -15  -3       79.56       97.56      3.40 o 
  -4 -14  -3       85.03       84.45      3.77 o 
  -3 -14  -3       55.70       47.65      2.62 o 
  -2 -14  -3      228.58      237.22     10.45 o 
  -1 -14  -3       46.78       56.83      2.03 o 
   0 -14  -3      247.13      215.84     10.42 o 
   1 -14  -3       22.31       23.90      1.77 o 
   2 -14  -3       53.12       56.03      2.15 o 
   3 -14  -3       16.23       13.21      1.67 o 
   4 -14  -3       32.82       30.49      1.33 o 
   5 -14  -3       49.54       46.17      1.56 o 
  -4 -13  -3       64.96       60.20      3.12 o 
  -3 -13  -3       30.46       27.62      1.68 o 
  -2 -13  -3      556.38      488.79     11.49 o 
  -1 -13  -3      164.28      151.85      4.47 o 
   0 -13  -3      119.91      125.46      3.72 o 
   1 -13  -3       90.25       77.95      3.72 o 
   2 -13  -3       53.71       53.12      2.23 o 
   3 -13  -3       91.17       86.28      3.88 o 
   4 -13  -3      101.65      105.00      2.68 o 
   5 -13  -3        0.72       -0.03      0.38 o 
   6 -13  -3       21.77       20.37      0.73 o 
  -5 -12  -3       13.63       10.49      1.55 o 
  -4 -12  -3       45.50       47.16      2.54 o 
  -3 -12  -3      223.10      218.12      6.34 o 
  -2 -12  -3      400.93      394.72      8.97 o 
  -1 -12  -3      151.18      143.85      3.95 o 
   0 -12  -3        1.11        3.37      0.68 o 
   1 -12  -3      394.85      337.62     11.24 o 
   2 -12  -3      430.94      383.86      8.12 o 
   3 -12  -3       29.31       24.91      1.36 o 
   4 -12  -3        8.24        6.46      0.70 o 
   5 -12  -3        1.05        0.70      0.32 o 
   6 -12  -3       10.33       11.37      0.47 o 
   7 -12  -3        6.26        7.93      0.37 o 
  -6 -11  -3        5.61        6.10      1.44 o 
  -5 -11  -3       66.66       66.77      3.42 o 
  -4 -11  -3      113.88      103.96      3.87 o 
  -3 -11  -3      301.13      279.37      8.80 o 
  -2 -11  -3      133.81      130.36      3.20 o 
  -1 -11  -3      728.92      705.01     15.18 o 
   0 -11  -3      512.52      503.26     13.57 o 
   1 -11  -3      927.47      844.57     20.79 o 
   2 -11  -3      118.97      116.28      4.43 o 
   3 -11  -3       18.52       17.30      0.81 o 
   4 -11  -3        6.20        6.70      0.44 o 
   5 -11  -3      200.82      156.16      1.89 o 
   6 -11  -3       48.44       40.79      0.81 o 
   7 -11  -3       36.13       38.91      0.74 o 
  -6 -10  -3       48.72       58.18      5.05 o 
  -5 -10  -3       58.59       65.96      3.53 o 
  -4 -10  -3       63.44       54.63      2.99 o 
  -3 -10  -3       99.09      100.31      3.09 o 
  -2 -10  -3       94.19       97.32      3.84 o 
  -1 -10  -3      446.64      412.26      9.87 o 
   0 -10  -3      417.52      403.65     10.85 o 
   1 -10  -3        9.64        9.50      0.73 o 
   2 -10  -3      320.02      283.93      5.78 o 
   3 -10  -3      128.55      132.19      2.09 o 
   4 -10  -3      161.39      163.41      1.96 o 
   5 -10  -3      331.47      286.57      3.10 o 
   6 -10  -3       24.79       32.52      0.76 o 
   7 -10  -3        3.85        3.67      0.32 o 
   8 -10  -3       12.49       11.56      0.43 o 
  -6  -9  -3      122.09      125.20      9.40 o 
  -5  -9  -3      170.62      190.99     11.46 o 
  -4  -9  -3       13.82       16.32      1.34 o 
  -3  -9  -3       19.28       15.06      0.81 o 
  -2  -9  -3      837.41      883.68     18.30 o 
  -1  -9  -3     1545.82     1647.98     41.53 o 
   0  -9  -3      127.19      131.28      2.88 o 
   1  -9  -3      587.46      489.05      9.76 o 
   2  -9  -3      125.46      139.00      2.66 o 
   3  -9  -3      135.21      121.73      2.04 o 
   4  -9  -3      170.90      155.33      1.88 o 
   5  -9  -3      117.13      123.71      1.51 o 
   6  -9  -3       15.78       17.40      0.59 o 
   7  -9  -3       77.31       73.53      1.09 o 
   8  -9  -3       12.01       11.95      0.45 o 
  -7  -8  -3      123.80      129.80      8.92 o 
  -6  -8  -3      148.67      130.49      9.00 o 
  -5  -8  -3      474.05      482.43     26.53 o 
  -4  -8  -3       47.53       47.86      1.79 o 
  -3  -8  -3      116.03      133.99      3.24 o 
  -2  -8  -3     3506.01     4475.63     91.68 o 
  -1  -8  -3      992.85      953.75     18.89 o 
   0  -8  -3      233.39      213.44      4.63 o 
   1  -8  -3      718.88      743.23     11.95 o 
   2  -8  -3        5.48        5.68      0.68 o 
   3  -8  -3      153.06      171.04      2.89 o 
   4  -8  -3      274.81      278.08      4.16 o 
   5  -8  -3       30.62       37.72      0.76 o 
   6  -8  -3       98.78       94.25      1.29 o 
   7  -8  -3      229.47      234.80      2.89 o 
   8  -8  -3       52.56       48.06      0.87 o 
   9  -8  -3       14.50       13.73      0.50 o 
  -7  -7  -3     1081.17     1107.94     62.33 o 
  -6  -7  -3      159.65      166.59     10.99 o 
  -5  -7  -3      100.31      103.44      7.96 o 
  -4  -7  -3       15.49       15.79      1.28 o 
  -3  -7  -3      179.24      209.56      6.62 o 
  -2  -7  -3      358.86      430.82      8.77 o 
  -1  -7  -3      808.41      866.54     14.76 o 
   0  -7  -3      277.58      296.93      4.60 o 
   1  -7  -3     1875.15     2112.54     31.17 o 
   2  -7  -3     2215.61     2674.37     38.25 o 
   3  -7  -3      170.97      165.21      2.63 o 
   4  -7  -3      208.76      224.28      3.57 o 
   5  -7  -3        7.70        9.34      0.43 o 
   6  -7  -3      199.89      236.91      2.82 o 
   7  -7  -3        6.46        7.52      0.45 o 
   8  -7  -3       10.88       11.75      0.43 o 
   9  -7  -3       20.27       23.69      0.63 o 
  -7  -6  -3      741.70      726.81     42.27 o 
  -6  -6  -3      267.47      240.79     15.06 o 
  -5  -6  -3      203.01      200.49     10.15 o 
  -4  -6  -3      246.17      298.53     10.59 o 
  -3  -6  -3      155.99      186.62      4.58 o 
  -2  -6  -3      188.95      227.94      4.06 o 
  -1  -6  -3     3889.53     5449.67     87.53 o 
   0  -6  -3     1464.54     1626.60     23.52 o 
   1  -6  -3      699.95      696.09     10.11 o 
   2  -6  -3     3583.22     4565.06     67.04 o 
   3  -6  -3      115.47      101.84      1.78 o 
   4  -6  -3      518.54      491.34      6.63 o 
   5  -6  -3      284.84      286.84      4.43 o 
   6  -6  -3       43.64       49.91      0.89 o 
   7  -6  -3        8.32       11.14      0.51 o 
   8  -6  -3       22.24       26.31      0.65 o 
   9  -6  -3       30.08       36.04      0.78 o 
  -7  -5  -3      228.07      211.96     13.55 o 
  -6  -5  -3      417.86      390.84     22.13 o 
  -5  -5  -3       88.05       94.24      3.08 o 
  -4  -5  -3      777.98      930.41     21.91 o 
  -3  -5  -3     1164.62     1607.48     56.27 o 
  -2  -5  -3      905.34      849.73     17.18 o 
  -1  -5  -3     1467.88     1487.09     21.51 o 
   0  -5  -3      544.33      627.50      8.18 o 
   1  -5  -3      557.14      501.76      6.13 o 
   2  -5  -3     2289.70     2760.31     44.33 o 
   3  -5  -3      152.68      166.64      2.81 o 
   4  -5  -3        8.58        9.42      0.44 o 
   5  -5  -3       68.20       71.54      1.43 o 
   6  -5  -3      190.29      191.04      3.24 o 
   7  -5  -3      363.42      377.88      4.30 o 
   8  -5  -3      126.61      133.22      2.85 o 
   9  -5  -3        6.08        6.14      0.40 o 
  10  -5  -3        7.38        9.08      0.50 o 
  -6  -4  -3      412.69      434.99     24.99 o 
  -5  -4  -3     1152.20     1444.13     57.14 o 
  -4  -4  -3      378.17      394.24     11.11 o 
  -3  -4  -3      472.51      517.40     10.86 o 
  -2  -4  -3      674.75      819.77     16.43 o 
  -1  -4  -3     1710.19     2187.85     29.81 o 
   0  -4  -3      826.43      815.49     10.28 o 
   1  -4  -3     1489.21     1656.54     20.73 o 
   2  -4  -3      478.22      477.92      6.73 o 
   3  -4  -3      631.91      724.03     12.69 o 
   4  -4  -3      264.79      312.76      4.91 o 
   5  -4  -3      115.87      116.57      2.17 o 
   6  -4  -3      208.11      175.34      3.20 o 
   7  -4  -3      249.55      261.35      3.09 o 
   8  -4  -3       59.82       53.29      0.95 o 
   9  -4  -3      133.22      133.49      2.33 o 
  10  -4  -3       26.25       30.62      1.25 o 
  -6  -3  -3      393.36      397.23     23.45 o 
  -5  -3  -3     1043.35     1152.32     43.16 o 
  -4  -3  -3      704.07      841.69     17.43 o 
  -3  -3  -3     1325.73     1511.48     23.86 o 
  -2  -3  -3      928.94     1144.02     15.87 o 
  -1  -3  -3     4101.03     5863.42    195.52 o 
   0  -3  -3     3297.75     4161.93     71.10 o 
   1  -3  -3     8857.00    15375.32    701.21 o 
   2  -3  -3      707.29      711.83     10.31 o 
   3  -3  -3      770.68      771.60     11.69 o 
   4  -3  -3     3537.54     4620.57     68.49 o 
   5  -3  -3      604.86      606.99      9.96 o 
   6  -3  -3      411.25      378.98      7.27 o 
   7  -3  -3      607.26      581.67      7.08 o 
   8  -3  -3       50.30       49.15      0.95 o 
   9  -3  -3       46.71       49.02      1.16 o 
  -6  -2  -3      104.62      105.75      6.79 o 
  -5  -2  -3       98.58      120.39      4.38 o 
  -4  -2  -3     1211.09     1478.49     39.52 o 
  -3  -2  -3     1968.22     2401.38     42.99 o 
  -2  -2  -3     3140.82     4304.58     72.69 o 
   1  -2  -3     9871.29        1.71      0.55 o 
   2  -2  -3      701.35      744.25     12.76 o 
   3  -2  -3        5.80        4.07      0.24 o 
   4  -2  -3      365.98      339.60      5.03 o 
   5  -2  -3      530.46      554.07      8.32 o 
   6  -2  -3      577.96      550.01     10.19 o 
   7  -2  -3      584.65      570.64      9.66 o 
   8  -2  -3      509.42      493.77      7.74 o 
   9  -2  -3       77.35       74.66      1.97 o 
  -6  -1  -3      140.80      122.12      5.96 o 
  -5  -1  -3      106.55      116.61      4.15 o 
  -4  -1  -3      420.16      503.19     13.86 o 
  -3  -1  -3     1601.39     1658.89     33.69 o 
  -2  -1  -3      698.37      806.44     12.63 o 
  -1  -1  -3     2460.73     3487.21     71.10 o 
   0  -1  -3     1319.98     1508.18     20.78 o 
   1  -1  -3     3338.34     4964.20    134.77 o 
   2  -1  -3     1370.46     1597.28     31.15 o 
   3  -1  -3       63.44       56.16      0.98 o 
   4  -1  -3      919.94     1097.09     16.35 o 
   5  -1  -3       34.54       36.89      0.93 o 
   6  -1  -3       76.45       75.57      1.86 o 
   7  -1  -3      674.55      656.87     10.01 o 
   8  -1  -3      279.16      233.68      3.99 o 
   9  -1  -3       68.60       69.36      3.03 o 
  -7   0  -3      109.52      111.52      7.40 o 
  -6   0  -3      116.34      112.90      5.46 o 
  -5   0  -3       27.25       23.88      1.39 o 
  -4   0  -3      616.09      751.04     16.94 o 
  -3   0  -3      963.06      981.35     15.51 o 
  -2   0  -3      438.25      391.56      5.95 o 
   0   0  -3     5605.07        0.16      0.31 o 
   2   0  -3        4.52        3.88      0.35 o 
   3   0  -3     1709.78     1884.02     25.90 o 
   4   0  -3      753.46      741.74     11.35 o 
   5   0  -3      188.58      136.55      2.45 o 
   6   0  -3        3.28        4.94      0.47 o 
   7   0  -3      159.94      145.24      2.57 o 
   8   0  -3       63.97       55.14      1.40 o 
   9   0  -3       42.90       47.86      2.26 o 
  -7   1  -3      180.67      156.31     10.26 o 
  -6   1  -3       22.21       22.06      2.24 o 
  -5   1  -3      213.49      189.74      7.76 o 
  -4   1  -3       22.51       16.70      1.36 o 
  -3   1  -3      201.27      234.72      4.08 o 
  -2   1  -3     8062.03    12343.27    605.58 o 
  -1   1  -3      127.61      125.67      2.56 o 
   0   1  -3     6731.51     9395.49    532.46 o 
   2   1  -3      562.84      636.33      8.90 o 
   3   1  -3       93.76      105.40      2.79 o 
   4   1  -3     2742.51     3258.41     45.39 o 
   5   1  -3      387.81      446.14      8.77 o 
   6   1  -3       16.98       14.80      0.75 o 
   7   1  -3        3.04        3.14      0.34 o 
   8   1  -3       51.67       39.44      1.40 o 
   9   1  -3      303.29      333.05     11.74 o 
  -7   2  -3      432.44      395.42     23.57 o 
  -6   2  -3      131.84      134.39      6.21 o 
  -5   2  -3      395.34      360.73     11.01 o 
  -4   2  -3      213.50      199.66      4.61 o 
  -3   2  -3     2302.88     2721.23     51.16 o 
  -2   2  -3     2902.38     3428.33     45.55 o 
  -1   2  -3     2597.45     2892.01     38.16 o 
   0   2  -3     4890.74     6037.12     83.92 o 
   1   2  -3     7026.69    10333.56    288.32 o 
   2   2  -3      826.49      927.40     11.98 o 
   3   2  -3      228.32      223.21      3.33 o 
   4   2  -3     2083.94     2621.82     34.30 o 
   5   2  -3      361.56      356.89      5.58 o 
   6   2  -3       95.51       81.99      2.38 o 
   7   2  -3      646.20      644.95      9.30 o 
   8   2  -3      459.08      455.50      9.61 o 
   9   2  -3      133.15      119.35      3.48 o 
  -6   3  -3      625.54      584.36     23.37 o 
  -5   3  -3       14.94       14.10      1.36 o 
  -4   3  -3       58.36       48.06      2.14 o 
  -3   3  -3      578.39      552.28     11.48 o 
  -2   3  -3      713.86      673.96     10.11 o 
  -1   3  -3      515.77      595.46      8.16 o 
   0   3  -3      339.13      272.17      4.44 o 
   1   3  -3      392.68      363.92      4.37 o 
   2   3  -3     5112.29     7146.05    102.49 o 
   3   3  -3     1913.01     2245.46     28.45 o 
   4   3  -3     1354.97     1557.94     22.20 o 
   5   3  -3      296.39      250.76      4.48 o 
   6   3  -3       16.86       13.37      0.83 o 
   7   3  -3      105.12      103.41      1.67 o 
   8   3  -3      856.19      830.42      9.29 o 
   9   3  -3       48.84       42.31      0.98 o 
  10   3  -3       16.61       18.89      2.40 o 
  -6   4  -3     1152.22     1162.22     62.49 o 
  -5   4  -3      291.95      269.69     16.22 o 
  -4   4  -3      509.08      501.27     13.24 o 
  -3   4  -3      658.72      640.99     13.21 o 
  -2   4  -3     1295.26     1305.20     20.86 o 
  -1   4  -3     1029.32     1072.98     14.96 o 
   0   4  -3      240.22      275.36      5.23 o 
   1   4  -3      878.36      719.47      8.93 o 
   2   4  -3     1722.14     2276.08     31.41 o 
   3   4  -3     4762.12     6848.16     92.77 o 
   4   4  -3       82.60      104.57      1.84 o 
   5   4  -3        0.08        1.80      0.37 o 
   6   4  -3      106.25       93.96      2.00 o 
   7   4  -3       87.65       80.95      1.17 o 
   8   4  -3      176.04      159.57      2.00 o 
   9   4  -3       61.19       66.31      1.06 o 
  10   4  -3       31.16       30.61      0.95 o 
  -5   5  -3      527.86      466.17     25.58 o 
  -4   5  -3       18.61       25.33      2.10 o 
  -3   5  -3      801.04      794.72     19.00 o 
  -2   5  -3     1335.38     1456.83     24.00 o 
  -1   5  -3      256.62      287.82      4.65 o 
   0   5  -3      935.36      968.70     13.35 o 
   1   5  -3     3769.74     4539.93     58.82 o 
   2   5  -3     2182.62     2402.44     31.99 o 
   3   5  -3     2728.22     3276.72     44.44 o 
   4   5  -3      338.40      360.82      5.45 o 
   5   5  -3       85.71       97.32      1.65 o 
   6   5  -3       19.71       21.76      0.67 o 
   7   5  -3      348.10      325.47      5.74 o 
   8   5  -3       39.85       41.54      0.93 o 
   9   5  -3      400.31      420.48      5.20 o 
  10   5  -3       52.40       49.77      1.25 o 
  -5   6  -3      146.77      127.98      9.41 o 
  -4   6  -3       63.06       67.21      2.96 o 
  -3   6  -3      267.08      278.92      9.97 o 
  -2   6  -3     1516.12     1716.52     33.48 o 
  -1   6  -3       87.87      106.77      1.95 o 
   0   6  -3      255.89      213.39      3.89 o 
   1   6  -3      392.99      429.44      6.37 o 
   2   6  -3     2486.12     2971.76     49.19 o 
   3   6  -3      535.11      573.16      8.83 o 
   4   6  -3      323.43      311.82      4.57 o 
   5   6  -3      106.53       97.55      1.52 o 
   6   6  -3      332.90      323.90      4.30 o 
   7   6  -3      255.61      261.86      2.76 o 
   8   6  -3      194.72      180.53      2.15 o 
   9   6  -3      171.78      191.37      2.34 o 
  10   6  -3       27.21       30.03      0.71 o 
  -5   7  -3       53.11       42.84      3.95 o 
  -4   7  -3      165.93      157.48      4.93 o 
  -3   7  -3       50.90       43.71      2.75 o 
  -2   7  -3      131.58      111.97      2.74 o 
  -1   7  -3      507.06      500.70      9.71 o 
   0   7  -3      426.77      457.06      7.61 o 
   1   7  -3      805.77      751.69     13.98 o 
   2   7  -3     2875.46     3249.42     50.41 o 
   3   7  -3      447.64      397.99      6.88 o 
   4   7  -3      299.44      278.37      3.97 o 
   5   7  -3       34.16       37.84      0.78 o 
   6   7  -3       35.81       35.64      0.68 o 
   7   7  -3       27.83       36.06      0.68 o 
   8   7  -3       12.19       13.11      0.43 o 
   9   7  -3        7.86        9.38      0.36 o 
  10   7  -3       12.85        5.31      0.29 o 
  -5   8  -3        9.38        4.28      1.66 o 
  -4   8  -3       35.25       28.50      2.46 o 
  -3   8  -3       89.49       83.12      2.84 o 
  -2   8  -3       45.98       49.51      1.91 o 
  -1   8  -3      164.46      144.67      3.10 o 
   0   8  -3       26.17       19.31      1.05 o 
   1   8  -3      185.12      184.18      4.27 o 
   2   8  -3      642.22      595.02     11.19 o 
   3   8  -3      243.99      252.91      3.70 o 
   4   8  -3       61.80       55.21      1.19 o 
   5   8  -3       12.42       14.17      0.65 o 
   6   8  -3      590.68      574.13      5.74 o 
   7   8  -3       88.11       84.69      1.17 o 
   8   8  -3       37.68       40.54      0.93 o 
   9   8  -3       16.75       15.15      0.45 o 
  10   8  -3       19.82       20.11      0.52 o 
  -4   9  -3       80.67       65.93      3.51 o 
  -3   9  -3      182.69      183.02      5.44 o 
  -2   9  -3      246.51      245.14      5.61 o 
  -1   9  -3      105.54       97.40      3.37 o 
   0   9  -3       12.09       13.74      1.00 o 
   1   9  -3       14.43       15.73      1.46 o 
   2   9  -3      506.57      522.45     12.39 o 
   3   9  -3      319.58      322.89      5.15 o 
   4   9  -3      100.67       91.69      1.46 o 
   5   9  -3       57.16       62.03      1.02 o 
   6   9  -3      157.73      132.31      1.61 o 
   7   9  -3        5.30        4.38      0.29 o 
   8   9  -3       56.05       59.66      0.91 o 
   9   9  -3        4.13        4.91      0.29 o 
  -5  10  -3       64.67       74.02      5.90 o 
  -4  10  -3       17.42       13.32      2.91 o 
  -3  10  -3       20.59       20.47      1.30 o 
  -2  10  -3       25.22       21.81      1.57 o 
  -1  10  -3      360.73      334.61     10.17 o 
   0  10  -3       16.09       17.84      1.37 o 
   1  10  -3      556.47      549.73     14.07 o 
   2  10  -3      706.68      696.41     16.85 o 
   3  10  -3       55.12       51.49      2.15 o 
   4  10  -3      199.36      205.13      3.30 o 
   5  10  -3       12.14       13.66      0.54 o 
   6  10  -3      176.82      118.95      1.50 o 
   7  10  -3       34.92       39.30      0.86 o 
   8  10  -3       13.61       17.42      0.49 o 
   9  10  -3       11.13       12.14      0.40 o 
  -6  11  -3        6.17        7.42      1.61 o 
  -5  11  -3       84.62       91.95      5.97 o 
  -4  11  -3       62.75       61.57      4.16 o 
  -3  11  -3       49.61       48.86      2.78 o 
  -2  11  -3       13.21       14.53      1.33 o 
  -1  11  -3      135.02      117.61      4.50 o 
   0  11  -3       39.38       38.86      2.36 o 
   1  11  -3      533.50      510.28     13.25 o 
   2  11  -3       93.78       86.27      4.26 o 
   3  11  -3      163.42      144.58      3.99 o 
   4  11  -3        7.61        6.07      0.64 o 
   5  11  -3       50.85       37.46      1.11 o 
   6  11  -3       58.05       64.76      1.01 o 
   7  11  -3       45.28       49.16      1.20 o 
   8  11  -3       14.58       21.91      0.66 o 
   9  11  -3        1.73        2.66      0.26 o 
  -5  12  -3        0.19        0.69      1.15 o 
  -4  12  -3        3.48        9.19      1.48 o 
  -3  12  -3       14.06       12.98      1.78 o 
  -2  12  -3       96.28       97.89      3.97 o 
  -1  12  -3      178.96      187.58      6.18 o 
   0  12  -3      102.51       86.48      3.09 o 
   1  12  -3      209.83      196.03      8.31 o 
   2  12  -3        9.82       10.20      1.96 o 
   3  12  -3      121.35       90.01      3.16 o 
   4  12  -3       91.25       85.59      3.19 o 
   5  12  -3        6.47        9.18      0.77 o 
   6  12  -3       11.76        9.67      0.59 o 
   7  12  -3        1.92        0.90      0.24 o 
   8  12  -3        3.90        5.17      0.29 o 
  -4  13  -3       11.30        9.22      1.72 o 
  -3  13  -3        2.03        2.15      0.93 o 
  -2  13  -3       34.32       32.49      4.00 o 
  -1  13  -3      165.68      174.82      5.80 o 
   0  13  -3      311.74      316.32     12.25 o 
   1  13  -3       38.73       47.81      6.98 o 
   2  13  -3       29.05       28.69      2.93 o 
   3  13  -3       72.67       64.38      2.72 o 
   4  13  -3       26.52       22.26      2.32 o 
   5  13  -3        6.83        5.34      1.09 o 
   6  13  -3       40.84       47.10      1.89 o 
   7  13  -3        1.86        2.65      0.38 o 
  -3  14  -3       29.22       32.24      2.55 o 
  -2  14  -3       13.35       11.75      1.16 o 
  -1  14  -3       63.53       64.79      3.28 o 
   0  14  -3      151.19      153.04      8.68 o 
   1  14  -3        6.01        3.17      1.46 o 
   2  14  -3       46.83       43.60      2.70 o 
   3  14  -3        8.86        8.98      2.05 o 
   4  14  -3       43.40       36.79      3.16 o 
   5  14  -3       40.98       39.19      2.87 o 
   6  14  -3        4.95        6.85      1.06 o 
  -2  15  -3       23.96       31.95      3.54 o 
  -1  15  -3        1.78        7.10      2.11 o 
   0  15  -3       52.58       57.64      4.80 o 
   1  15  -3       19.28       21.19      2.75 o 
   2  15  -3        7.74        9.56      1.29 o 
   3  15  -3        5.18        6.99      1.69 o 
   4  15  -3       59.84       66.87      3.63 o 
   5  15  -3      103.37      127.90      7.52 o 
   2  16  -3        2.78       -1.04      1.50 o 
   3  16  -3       11.12        9.59      2.06 o 
  -5 -17  -2       61.44       67.95      3.42 o 
  -3 -17  -2       46.99       54.44      3.96 o 
  -2 -17  -2       36.48       34.24      2.88 o 
  -1 -17  -2       11.55       15.35      1.79 o 
   0 -17  -2       11.01       11.86      1.85 o 
   1 -17  -2        4.34        6.78      1.15 o 
  -6 -16  -2       15.04       13.89      1.47 o 
  -5 -16  -2      121.45      133.35      4.99 o 
  -4 -16  -2       96.76       96.67      3.88 o 
  -3 -16  -2       45.87       46.46      2.12 o 
  -2 -16  -2       22.27       28.45      3.04 o 
  -1 -16  -2       97.05      108.91      6.13 o 
   0 -16  -2        8.04        7.44      1.16 o 
   1 -16  -2       25.50       27.42      2.38 o 
   2 -16  -2       17.03       23.71      1.75 o 
   3 -16  -2       38.14       48.38      2.31 o 
  -7 -15  -2       36.14       26.99      2.28 o 
  -6 -15  -2       23.82       26.17      3.19 o 
  -5 -15  -2        5.62        4.91      0.87 o 
  -4 -15  -2       12.36       12.81      1.26 o 
  -3 -15  -2        8.83        4.51      0.81 o 
  -2 -15  -2       70.91       66.54      2.90 o 
  -1 -15  -2        3.88        3.95      1.19 o 
   0 -15  -2      150.96      138.33      5.55 o 
   1 -15  -2      179.01      163.89      5.13 o 
   2 -15  -2       14.45       17.92      1.57 o 
   3 -15  -2       22.35       27.98      1.68 o 
   4 -15  -2        3.70        3.21      0.86 o 
  -6 -14  -2       52.79       59.85      4.01 o 
  -5 -14  -2       96.62       95.43      5.55 o 
  -4 -14  -2      137.59      126.03      5.95 o 
  -3 -14  -2       69.86       59.77      2.90 o 
  -2 -14  -2       23.21       21.24      1.70 o 
  -1 -14  -2       19.13       17.55      1.02 o 
   0 -14  -2      260.42      253.23      9.22 o 
   1 -14  -2       39.66       36.80      3.18 o 
   2 -14  -2       25.96       21.06      1.35 o 
   3 -14  -2       35.77       38.53      3.05 o 
   4 -14  -2       39.90       37.29      1.67 o 
   5 -14  -2       89.94      108.29      3.18 o 
  -4 -13  -2      198.12      208.07      8.05 o 
  -3 -13  -2       96.59       81.03      2.76 o 
  -2 -13  -2      268.87      267.96      9.26 o 
  -1 -13  -2      289.75      273.04     10.30 o 
   0 -13  -2      302.65      262.12      7.37 o 
   1 -13  -2       11.27       10.65      1.36 o 
   2 -13  -2      175.09      167.50      4.79 o 
   3 -13  -2       19.23       22.58      1.87 o 
   4 -13  -2        2.56        4.93      0.80 o 
   5 -13  -2        8.53        8.68      0.63 o 
   6 -13  -2       10.00        7.46      0.47 o 
  -5 -12  -2       47.66       41.63      3.34 o 
  -4 -12  -2       15.98       11.73      1.25 o 
  -3 -12  -2       73.24       75.81      2.80 o 
  -2 -12  -2      140.61      137.80      3.81 o 
  -1 -12  -2      233.41      217.82      7.75 o 
   0 -12  -2        4.35        4.95      0.71 o 
   1 -12  -2      139.39      134.17      4.81 o 
   2 -12  -2       74.80       63.12      3.11 o 
   3 -12  -2      193.95      157.03      3.87 o 
   4 -12  -2       24.48       22.23      0.91 o 
   5 -12  -2        4.73        5.00      0.42 o 
   6 -12  -2       27.15       26.79      0.67 o 
   7 -12  -2       10.31        9.95      0.41 o 
  -6 -11  -2      890.72      839.23     47.21 o 
  -5 -11  -2       20.46       20.28      1.74 o 
  -4 -11  -2       39.13       36.85      2.09 o 
  -3 -11  -2      290.47      255.56      7.58 o 
  -2 -11  -2       14.48        9.67      0.70 o 
  -1 -11  -2       35.12       33.17      1.18 o 
   0 -11  -2       22.94       20.47      1.60 o 
   1 -11  -2      214.12      183.70      5.84 o 
   2 -11  -2      115.27      105.88      2.80 o 
   3 -11  -2       57.11       56.04      1.41 o 
   4 -11  -2       18.66       17.53      0.59 o 
   5 -11  -2       75.26       96.34      1.41 o 
   6 -11  -2       56.63       57.12      1.05 o 
   7 -11  -2       12.76       10.38      0.41 o 
  -6 -10  -2      157.80      162.16     10.75 o 
  -5 -10  -2      348.33      318.85     13.42 o 
  -4 -10  -2      304.57      320.59     10.41 o 
  -3 -10  -2      261.95      276.33      8.25 o 
  -2 -10  -2      160.11      135.93      4.21 o 
  -1 -10  -2       24.73       18.36      1.12 o 
   0 -10  -2       84.37       71.74      2.39 o 
   1 -10  -2      208.99      197.65      6.69 o 
   2 -10  -2       58.32       59.59      3.53 o 
   3 -10  -2       41.76       44.98      1.43 o 
   4 -10  -2       69.25       73.47      1.07 o 
   5 -10  -2      501.33      518.18      5.12 o 
   6 -10  -2       74.57       60.62      1.01 o 
   7 -10  -2       32.82       28.80      0.66 o 
   8 -10  -2       12.76       11.80      0.42 o 
  -5  -9  -2      363.00      330.01     13.30 o 
  -4  -9  -2      476.40      464.37     13.71 o 
  -3  -9  -2       72.12       74.00      2.13 o 
  -2  -9  -2       85.11       75.45      3.10 o 
  -1  -9  -2      462.34      512.22     12.14 o 
   0  -9  -2      117.17      100.50      2.26 o 
   1  -9  -2       86.35       83.80      2.91 o 
   2  -9  -2      111.35      106.43      2.26 o 
   3  -9  -2       80.17       67.93      1.36 o 
   4  -9  -2       99.72       87.83      1.28 o 
   5  -9  -2      297.98      301.60      3.16 o 
   6  -9  -2      251.44      209.25      2.44 o 
   7  -9  -2      145.20      134.97      1.61 o 
   8  -9  -2       45.94       45.17      0.84 o 
  -7  -8  -2       29.40       23.43      3.85 o 
  -6  -8  -2       17.58       29.08      3.83 o 
  -5  -8  -2       67.36       66.32      5.42 o 
  -4  -8  -2      248.63      251.47      6.73 o 
  -3  -8  -2      302.41      314.91      8.13 o 
  -2  -8  -2     1096.38     1305.28     25.25 o 
  -1  -8  -2     1682.56     1900.93     43.57 o 
   0  -8  -2      130.87      136.82      4.98 o 
   1  -8  -2       16.35       10.47      0.66 o 
   2  -8  -2      285.20      264.41      4.45 o 
   3  -8  -2      298.74      300.47      4.85 o 
   4  -8  -2       54.24       47.07      0.94 o 
   5  -8  -2      106.71      109.16      1.34 o 
   6  -8  -2      383.82      349.76      3.92 o 
   7  -8  -2      233.94      220.88      2.48 o 
   8  -8  -2       31.89       30.18      0.69 o 
   9  -8  -2      125.85      144.10      2.20 o 
  -7  -7  -2     1086.34     1144.69     63.80 o 
  -6  -7  -2       20.31       18.06      3.05 o 
  -5  -7  -2      130.31      135.17      6.75 o 
  -4  -7  -2       77.75       66.48      2.57 o 
  -3  -7  -2       79.71       97.97      2.27 o 
  -2  -7  -2     1925.31     2405.32     48.78 o 
  -1  -7  -2       11.23       15.31      0.98 o 
   0  -7  -2      220.85      241.21      4.43 o 
   1  -7  -2      396.80      447.12      7.35 o 
   2  -7  -2      444.16      373.46      5.99 o 
   3  -7  -2       17.95       18.67      0.79 o 
   4  -7  -2      211.68      203.67      3.31 o 
   5  -7  -2       49.73       57.37      0.99 o 
   6  -7  -2      275.98      243.92      2.74 o 
   7  -7  -2      190.18      196.40      2.44 o 
   8  -7  -2       30.04       28.56      0.65 o 
   9  -7  -2       79.75       97.60      1.48 o 
  -7  -6  -2      323.24      384.66     21.70 o 
  -6  -6  -2      112.76      115.94      8.40 o 
  -5  -6  -2      105.11      103.51      3.57 o 
  -4  -6  -2      257.34      273.24      8.21 o 
  -3  -6  -2      572.53      651.66     28.48 o 
  -2  -6  -2     2361.73     2950.71     50.36 o 
  -1  -6  -2     3260.81     4120.19     61.26 o 
   0  -6  -2      539.98      629.26      8.72 o 
   1  -6  -2       71.02       51.45      1.06 o 
   2  -6  -2     2595.23     3497.09     52.00 o 
   3  -6  -2     1356.56     1347.00     19.32 o 
   4  -6  -2      536.32      472.75      6.94 o 
   5  -6  -2      363.03      349.02      6.09 o 
   6  -6  -2      146.28      133.80      1.69 o 
   7  -6  -2       51.92       44.71      0.83 o 
   8  -6  -2       40.71       43.42      0.85 o 
   9  -6  -2       64.58       65.57      1.15 o 
  -7  -5  -2      148.30      140.61      9.98 o 
  -6  -5  -2       41.54       53.02      4.91 o 
  -5  -5  -2       37.76       46.62      3.39 o 
  -4  -5  -2       90.51      103.61      2.76 o 
  -3  -5  -2      329.70      510.58     14.19 o 
  -2  -5  -2     2676.96     3162.54     85.84 o 
  -1  -5  -2      318.97      382.20      5.87 o 
   0  -5  -2     1399.12     1497.06     20.42 o 
   1  -5  -2     3235.51     3862.93     49.37 o 
   2  -5  -2     1520.82     1673.31     26.24 o 
   3  -5  -2     4622.46     6267.70     83.80 o 
   4  -5  -2      276.42      231.07      3.48 o 
   5  -5  -2        3.12        4.08      0.39 o 
   6  -5  -2      267.04      246.09      3.22 o 
   7  -5  -2       96.97      109.47      1.47 o 
   8  -5  -2      193.72      195.98      2.95 o 
   9  -5  -2       42.90       54.66      0.99 o 
  10  -5  -2       34.48       30.97      1.24 o 
  -7  -4  -2       99.45      104.00      7.73 o 
  -6  -4  -2       43.57       68.62      5.14 o 
  -5  -4  -2     1024.34     1179.16     47.64 o 
  -4  -4  -2       34.65       24.48      1.42 o 
  -3  -4  -2      584.16      573.95     13.04 o 
  -2  -4  -2     6670.47     9315.96    569.97 o 
  -1  -4  -2      139.41      142.59      2.47 o 
   0  -4  -2       96.35       98.95      1.42 o 
   1  -4  -2      311.96      250.97      3.22 o 
   2  -4  -2      925.98     1010.60     14.84 o 
   3  -4  -2       16.29       16.82      0.69 o 
   4  -4  -2      579.43      500.23      7.39 o 
   5  -4  -2      615.43      648.98      9.84 o 
   6  -4  -2      320.35      324.88      6.23 o 
   7  -4  -2      248.56      206.19      2.66 o 
   8  -4  -2       88.67       93.57      1.65 o 
   9  -4  -2       35.28       34.62      0.99 o 
  10  -4  -2      107.91      111.87      3.18 o 
  -6  -3  -2      227.60      203.21     13.33 o 
  -5  -3  -2     1384.47     1651.11     96.68 o 
  -4  -3  -2     3165.35     4170.16    160.78 o 
  -3  -3  -2      150.61      147.28      2.60 o 
  -2  -3  -2     2905.19     4089.22    106.70 o 
  -1  -3  -2      209.41      183.25      4.15 o 
   0  -3  -2     1563.20     1672.78     23.29 o 
   1  -3  -2     1228.04     1321.57     17.66 o 
   2  -3  -2      503.42      457.78      6.86 o 
   3  -3  -2      807.22      870.57     13.19 o 
   4  -3  -2      192.89      223.64      3.48 o 
   5  -3  -2      747.41      743.93     12.06 o 
   6  -3  -2      680.06      647.89     10.69 o 
   7  -3  -2      484.77      448.77      6.48 o 
   8  -3  -2        9.38       10.71      0.61 o 
   9  -3  -2       52.75       51.03      1.54 o 
  -5  -2  -2      619.38      710.86     27.61 o 
  -4  -2  -2     1983.03     2499.04     64.23 o 
  -3  -2  -2      539.90      582.88     17.38 o 
  -2  -2  -2      319.14      326.04      6.20 o 
  -1  -2  -2     8028.37       -0.17      0.21 o 
   0  -2  -2     2523.72     3783.43    110.52 o 
   2  -2  -2     2716.33     3275.70     59.73 o 
   3  -2  -2      761.55      718.00     10.96 o 
   4  -2  -2     1188.36     1318.63     20.00 o 
   5  -2  -2      162.79      159.88      2.94 o 
   6  -2  -2      605.87      610.10     11.05 o 
   7  -2  -2      452.14      476.71      8.85 o 
   8  -2  -2      814.57      771.13     16.16 o 
   9  -2  -2       31.24       25.92      3.43 o 
  -6  -1  -2      615.93      560.48     21.16 o 
  -5  -1  -2       23.99       19.73      2.54 o 
  -4  -1  -2      576.38      638.40     19.57 o 
  -3  -1  -2       31.22       31.95      1.93 o 
  -2  -1  -2      393.77      357.99     19.18 o 
  -1  -1  -2      855.29     1105.87     18.40 o 
   0  -1  -2       28.65       31.70      0.56 o 
   1  -1  -2     2188.06     2913.07     78.81 o 
   2  -1  -2      424.89      416.95      7.23 o 
   3  -1  -2     1797.67     2060.24     31.25 o 
   4  -1  -2     1334.95     1355.57     20.84 o 
   5  -1  -2      284.24      223.48      3.88 o 
   6  -1  -2      415.59      384.11      6.44 o 
   7  -1  -2      464.10      445.25     10.38 o 
   8  -1  -2      460.33      392.55     10.27 o 
  -7   0  -2      132.89      117.95      5.82 o 
  -6   0  -2      827.95      827.72     42.45 o 
  -5   0  -2      765.00      825.91     32.55 o 
  -4   0  -2      159.97      151.32      6.48 o 
  -3   0  -2     1793.38     2261.73     70.51 o 
  -2   0  -2     1207.94     1299.78     26.92 o 
   0   0  -2     2050.42     3164.98     57.89 o 
   1   0  -2      760.48      761.66     13.86 o 
   2   0  -2      623.58      669.00     11.35 o 
   3   0  -2      947.61      894.86     13.64 o 
   4   0  -2     1607.68     1833.03     26.32 o 
   5   0  -2      716.26      785.97     11.48 o 
   6   0  -2      109.62       90.59      1.94 o 
   7   0  -2       16.31       15.39      0.83 o 
   8   0  -2      188.33      188.28      7.95 o 
  -7   1  -2      482.71      470.12     20.58 o 
  -6   1  -2      433.02      410.65     21.81 o 
  -5   1  -2      519.75      609.25     24.30 o 
  -4   1  -2      765.32      710.93     18.11 o 
  -3   1  -2     1529.37     1472.38     24.93 o 
  -2   1  -2     1600.97     1841.25     30.43 o 
   0   1  -2     4031.53     5870.65    228.03 o 
   1   1  -2    14470.80        0.20      0.45 o 
   2   1  -2      347.23      307.56      4.93 o 
   3   1  -2      478.65      559.12      8.52 o 
   4   1  -2      951.59     1063.45     18.78 o 
   5   1  -2     2836.63     3112.89     44.64 o 
   6   1  -2       42.06       39.00      1.10 o 
   7   1  -2      106.13       90.09      2.40 o 
   8   1  -2       27.70       32.46      1.55 o 
  -7   2  -2      268.56      303.19     16.81 o 
  -6   2  -2       79.19       78.21      6.03 o 
  -5   2  -2       81.32       71.38      2.87 o 
  -4   2  -2     1071.95     1256.44     31.83 o 
  -3   2  -2      521.64      481.31      7.16 o 
  -2   2  -2     6516.26     9302.14    537.06 o 
   1   2  -2    30270.04      407.08     20.19 o 
   2   2  -2      808.03      900.14     12.30 o 
   3   2  -2     1610.98     1700.87     26.68 o 
   4   2  -2     1281.25     1477.58     23.07 o 
   5   2  -2       29.61       25.15      1.19 o 
   6   2  -2       68.49       61.45      1.71 o 
   7   2  -2       36.95       37.36      1.38 o 
   8   2  -2      513.60      480.80      9.84 o 
  -6   3  -2      409.20      367.01     20.71 o 
  -5   3  -2      439.44      433.38     11.36 o 
  -4   3  -2      313.26      276.51      6.94 o 
  -3   3  -2      538.49      599.90     12.31 o 
  -2   3  -2      926.44      901.16     13.49 o 
  -1   3  -2     1477.34     1596.07     20.79 o 
   0   3  -2       16.96       31.13      0.66 o 
   1   3  -2      735.75      607.29      7.98 o 
   2   3  -2        8.26        5.50      0.28 o 
   3   3  -2      844.13      891.35     12.84 o 
   4   3  -2      185.46      210.85      3.24 o 
   5   3  -2      542.81      530.28      9.46 o 
   6   3  -2      282.14      286.42      5.11 o 
   7   3  -2      173.18      162.16      2.76 o 
   8   3  -2      331.15      337.35      4.88 o 
   9   3  -2      387.24      397.00     15.03 o 
  -6   4  -2      437.78      397.27     23.70 o 
  -5   4  -2      312.26      302.68     12.13 o 
  -4   4  -2      300.30      304.95     10.72 o 
  -3   4  -2       52.98       53.88      1.35 o 
  -2   4  -2      808.39      964.76     15.25 o 
  -1   4  -2     1013.57      945.30     13.12 o 
   0   4  -2      568.99      573.31      7.22 o 
   1   4  -2      453.67      295.97      3.99 o 
   2   4  -2     1014.62      953.32     18.16 o 
   3   4  -2      123.23      158.00      2.88 o 
   4   4  -2     2869.42     3466.09     49.38 o 
   5   4  -2     1024.46     1124.14     18.60 o 
   6   4  -2      856.20      834.03     12.78 o 
   7   4  -2       37.34       30.98      0.73 o 
   8   4  -2      128.96      138.25      1.88 o 
   9   4  -2      124.64      137.85      2.93 o 
  10   4  -2       13.31       12.98      2.15 o 
  -6   5  -2      667.89      595.41     34.86 o 
  -5   5  -2      521.55      494.91     21.34 o 
  -4   5  -2       60.75       61.21      3.73 o 
  -3   5  -2     2207.37     2465.08     51.67 o 
  -2   5  -2      450.31      508.82      8.73 o 
  -1   5  -2     1778.43     1755.23     26.77 o 
   0   5  -2       90.13      107.00      2.46 o 
   1   5  -2      359.71      303.96      3.96 o 
   2   5  -2     1828.68     2034.71     27.82 o 
   3   5  -2      123.38       89.04      1.50 o 
   4   5  -2       55.75       61.45      1.82 o 
   5   5  -2       94.84       92.47      1.69 o 
   6   5  -2      145.63      128.65      2.27 o 
   7   5  -2      798.18      787.49      8.52 o 
   8   5  -2       52.94       50.19      0.85 o 
   9   5  -2      229.68      222.84      2.96 o 
  10   5  -2       99.02      106.47      2.55 o 
  -5   6  -2      251.88      244.55     10.23 o 
  -4   6  -2       60.35       49.95      2.40 o 
  -3   6  -2      439.05      445.35     12.18 o 
  -2   6  -2       42.45       83.58      3.15 o 
  -1   6  -2      412.23      416.79      7.24 o 
   0   6  -2     1337.34     1552.44     21.11 o 
   1   6  -2      294.47      284.32      4.01 o 
   2   6  -2      449.05      562.61      9.56 o 
   3   6  -2      153.36      132.27      2.30 o 
   4   6  -2      360.99      290.24      4.24 o 
   5   6  -2       29.06       30.76      1.56 o 
   6   6  -2       88.56      100.55      1.51 o 
   7   6  -2       51.70       48.89      0.85 o 
   8   6  -2       31.11       28.52      0.64 o 
   9   6  -2       78.79       87.21      1.29 o 
  10   6  -2       54.75       55.39      1.35 o 
  -5   7  -2       22.17       21.25      1.97 o 
  -4   7  -2      262.41      231.99      7.66 o 
  -3   7  -2      234.10      235.93      6.59 o 
  -2   7  -2      437.44      340.81      8.51 o 
  -1   7  -2      211.26      218.71      5.01 o 
   0   7  -2      138.00      148.26      3.10 o 
   1   7  -2      664.96      674.58     11.65 o 
   2   7  -2       79.98       90.37      1.78 o 
   3   7  -2      521.81      526.09      8.03 o 
   4   7  -2      432.90      453.77      6.49 o 
   5   7  -2      154.55      163.85      2.30 o 
   6   7  -2      185.20      183.46      2.27 o 
   7   7  -2       63.02       54.62      0.82 o 
   8   7  -2       10.69       10.34      0.48 o 
   9   7  -2       36.59       34.34      0.76 o 
  10   7  -2       36.04       36.14      0.90 o 
  -5   8  -2      169.76      123.29      6.05 o 
  -4   8  -2       86.88       76.06      3.48 o 
  -3   8  -2       22.92       37.76      4.79 o 
  -2   8  -2       97.08      110.87      3.67 o 
  -1   8  -2      363.51      372.79      7.98 o 
   0   8  -2      437.83      389.07     11.30 o 
   1   8  -2      159.88      179.03      4.40 o 
   2   8  -2       73.67       82.49      3.60 o 
   3   8  -2      459.63      462.79      6.65 o 
   4   8  -2        4.88        5.67      0.37 o 
   5   8  -2       29.21       33.82      0.66 o 
   6   8  -2      628.84      659.97      6.09 o 
   7   8  -2       96.60      105.69      1.34 o 
   8   8  -2      110.00      103.81      1.31 o 
   9   8  -2       33.48       46.33      0.86 o 
  10   8  -2        1.26        1.12      0.22 o 
  -5   9  -2       58.54       65.43      5.78 o 
  -4   9  -2       45.32       41.71      4.06 o 
  -3   9  -2      141.66      129.84      5.12 o 
  -2   9  -2        0.85        1.73      0.61 o 
  -1   9  -2      362.92      370.83     15.04 o 
   0   9  -2      273.01      269.71      6.65 o 
   1   9  -2        5.67        7.10      0.77 o 
   2   9  -2     1172.35     1195.69     23.59 o 
   3   9  -2      119.10      101.85      2.20 o 
   4   9  -2       15.54       21.13      0.64 o 
   5   9  -2       69.14       59.74      0.91 o 
   6   9  -2      773.29      762.82      7.16 o 
   7   9  -2      336.09      304.21      3.22 o 
   8   9  -2       75.47       70.28      1.00 o 
   9   9  -2       30.14       27.67      0.64 o 
  10   9  -2       10.51       10.70      0.37 o 
  -4  10  -2       17.00       22.70      3.61 o 
  -3  10  -2        6.15        5.17      1.12 o 
  -2  10  -2       19.31       18.34      1.69 o 
  -1  10  -2      487.22      481.65     12.39 o 
   0  10  -2       76.69       76.24      3.43 o 
   1  10  -2      150.07      153.42      5.60 o 
   2  10  -2      492.45      497.73     15.75 o 
   3  10  -2       76.07       80.72      1.73 o 
   4  10  -2       41.87       41.83      1.22 o 
   5  10  -2      538.24      503.63      4.65 o 
   6  10  -2      453.74      433.42      4.47 o 
   7  10  -2      488.82      479.16      5.25 o 
   8  10  -2        6.95        7.69      0.33 o 
   9  10  -2        0.34        0.69      0.19 o 
  -6  11  -2       11.86        9.62      1.90 o 
  -5  11  -2       63.79       61.03      3.60 o 
  -4  11  -2       59.04       61.23      3.43 o 
  -3  11  -2       23.30       31.76      3.22 o 
  -2  11  -2       68.41       84.59      3.11 o 
  -1  11  -2      145.61      142.66      6.03 o 
   0  11  -2       12.18       14.15      1.38 o 
   1  11  -2      137.67      131.94      4.39 o 
   2  11  -2        6.33        4.53      0.92 o 
   3  11  -2        8.95        6.44      0.81 o 
   4  11  -2        0.59        0.43      0.34 o 
   5  11  -2      120.89       97.23      1.37 o 
   6  11  -2       68.30       56.10      0.91 o 
   7  11  -2      242.85      224.08      3.72 o 
   8  11  -2       43.08       41.27      0.77 o 
   9  11  -2        1.80        4.31      0.26 o 
  -6  12  -2       15.61       16.14      2.01 o 
  -5  12  -2       15.42       25.27      2.83 o 
  -4  12  -2       47.06       45.68      3.12 o 
  -3  12  -2        9.23        8.87      1.29 o 
  -2  12  -2      100.19       98.19      4.03 o 
  -1  12  -2      117.53      120.94      4.54 o 
   0  12  -2       14.99       18.79      1.87 o 
   1  12  -2      119.67      114.42      4.21 o 
   2  12  -2      203.95      191.93      6.97 o 
   3  12  -2       11.34        6.84      1.10 o 
   4  12  -2       71.09       66.24      2.21 o 
   5  12  -2      131.91      108.71      2.21 o 
   6  12  -2       54.74       46.30      1.00 o 
   7  12  -2       58.09       57.15      0.94 o 
   8  12  -2       10.35        6.64      0.32 o 
  -5  13  -2       29.06       32.94      2.85 o 
  -4  13  -2       24.77       19.87      2.52 o 
  -3  13  -2       20.16       23.85      2.45 o 
  -2  13  -2       16.57       11.18      1.33 o 
  -1  13  -2       35.28       29.36      2.02 o 
   0  13  -2      262.49      261.81     11.02 o 
   1  13  -2       30.29       29.80      3.05 o 
   2  13  -2       12.23        9.96      1.68 o 
   3  13  -2       78.65       65.64      2.56 o 
   4  13  -2        4.47        5.69      1.27 o 
   5  13  -2        1.88        2.28      0.60 o 
   6  13  -2       32.49       34.28      1.25 o 
   7  13  -2       14.95       13.89      0.47 o 
   8  13  -2       44.01       46.55      0.87 o 
  -4  14  -2        3.04        3.13      1.13 o 
  -3  14  -2        1.48        3.14      0.88 o 
  -2  14  -2       43.09       49.36      3.15 o 
  -1  14  -2      177.07      166.19      5.90 o 
   0  14  -2      245.75      226.87     10.02 o 
   1  14  -2       14.01       20.37      2.48 o 
   2  14  -2       16.02       10.55      1.45 o 
   3  14  -2       89.69       81.54      3.21 o 
   4  14  -2       28.26       28.51      2.47 o 
   5  14  -2       16.66       20.74      1.67 o 
   6  14  -2       54.31       53.94      2.49 o 
   7  14  -2       10.09       10.30      0.76 o 
  -1  15  -2        3.13        2.64      1.65 o 
   0  15  -2       51.61       56.33      4.87 o 
   1  15  -2       23.77       19.60      2.88 o 
   2  15  -2       37.06       38.08      2.42 o 
   3  15  -2       42.25       38.54      3.43 o 
   4  15  -2       21.92       25.32      2.43 o 
   5  15  -2       23.32       20.78      3.06 o 
   6  15  -2        1.91        3.63      1.05 o 
   0  16  -2       75.45       76.75      5.02 o 
   1  16  -2       49.66       67.58      4.27 o 
   2  16  -2       10.95       14.86      2.88 o 
   3  16  -2        7.02        8.28      2.33 o 
   4  16  -2       83.08      101.09      5.88 o 
  -3 -17  -1       12.89       13.45      1.82 o 
  -2 -17  -1       13.00       13.59      1.77 o 
  -1 -17  -1       12.20       14.34      1.66 o 
   0 -17  -1       47.42       41.38      3.54 o 
   1 -17  -1        6.89        8.29      1.54 o 
  -6 -16  -1        8.06       10.26      1.24 o 
  -5 -16  -1       40.10       40.47      2.64 o 
  -4 -16  -1      216.14      259.41      8.74 o 
  -3 -16  -1       34.16       29.67      1.49 o 
  -2 -16  -1        5.19        3.06      1.37 o 
  -1 -16  -1       60.45       65.04      3.94 o 
   0 -16  -1       14.82       15.21      1.46 o 
   1 -16  -1       29.26       32.83      1.92 o 
   2 -16  -1       19.16       19.63      1.38 o 
  -7 -15  -1        0.35        0.67      0.71 o 
  -6 -15  -1        0.08        0.12      0.77 o 
  -5 -15  -1       38.07       42.85      2.24 o 
  -4 -15  -1      186.09      186.62      7.96 o 
  -3 -15  -1       55.62       59.97      4.54 o 
  -2 -15  -1       27.58       19.64      1.16 o 
  -1 -15  -1       11.16       11.46      2.04 o 
   0 -15  -1       93.44       98.93      4.29 o 
   1 -15  -1        4.42        3.18      0.75 o 
   2 -15  -1       19.19       17.47      1.50 o 
   3 -15  -1        3.09        5.15      0.85 o 
   4 -15  -1        2.02        4.40      0.85 o 
  -8 -14  -1        7.79       12.13      1.41 o 
  -7 -14  -1       57.29       59.56      3.87 o 
  -6 -14  -1        6.46       10.67      1.60 o 
  -5 -14  -1        1.49        1.99      0.76 o 
  -4 -14  -1       20.53       25.63      1.84 o 
  -3 -14  -1       26.23       32.66      1.98 o 
  -2 -14  -1       48.17       40.74      2.12 o 
  -1 -14  -1       12.85        8.58      0.96 o 
   0 -14  -1      199.04      188.99      7.37 o 
   1 -14  -1       41.91       45.43      2.19 o 
   2 -14  -1       37.88       42.36      2.33 o 
   3 -14  -1        1.79        1.85      0.69 o 
   4 -14  -1      123.54      130.24      3.83 o 
   5 -14  -1       47.95       54.04      2.34 o 
  -5 -13  -1      131.45      152.62      7.74 o 
  -4 -13  -1        6.74        9.08      0.94 o 
  -3 -13  -1        2.68        5.34      1.11 o 
  -2 -13  -1       57.93       60.86      4.98 o 
  -1 -13  -1      509.98      469.25     13.55 o 
   0 -13  -1       67.30       70.84      5.16 o 
   1 -13  -1      760.79      692.74     23.87 o 
   2 -13  -1       80.78       85.45      2.87 o 
   3 -13  -1       17.67       20.02      1.64 o 
   4 -13  -1       18.89       20.83      0.97 o 
   5 -13  -1       28.26       31.28      1.13 o 
   6 -13  -1        0.10        0.50      0.30 o 
  -5 -12  -1      123.69      104.29      6.25 o 
  -4 -12  -1      102.07       91.15      4.73 o 
  -3 -12  -1      379.58      327.20      8.21 o 
  -2 -12  -1      111.32      104.15      6.65 o 
  -1 -12  -1      368.38      365.06     11.53 o 
   0 -12  -1      114.56      106.97      3.43 o 
   1 -12  -1       36.55       27.08      1.69 o 
   2 -12  -1       95.53       89.39      2.86 o 
   3 -12  -1       21.97       24.26      2.35 o 
   4 -12  -1      131.14      121.88      2.38 o 
   5 -12  -1        8.28        5.78      0.44 o 
   6 -12  -1       30.40       33.11      0.76 o 
  -6 -11  -1       72.97       70.22      4.54 o 
  -5 -11  -1       34.28       38.55      5.66 o 
  -4 -11  -1      187.05      199.87     12.22 o 
  -3 -11  -1       28.52       23.66      1.21 o 
  -2 -11  -1       12.80       13.88      0.88 o 
  -1 -11  -1        8.01       10.25      0.80 o 
   0 -11  -1       64.90       68.23      2.86 o 
   1 -11  -1      218.91      208.84      6.46 o 
   2 -11  -1       37.98       42.02      1.47 o 
   3 -11  -1       92.56       90.06      2.30 o 
   4 -11  -1       50.81       46.40      0.99 o 
   5 -11  -1      182.95      210.45      2.69 o 
   6 -11  -1       18.02       18.43      0.58 o 
   7 -11  -1       75.18       81.14      1.18 o 
  -6 -10  -1      489.30      440.01     23.70 o 
  -5 -10  -1      102.11       88.19      4.46 o 
  -4 -10  -1        9.12       10.82      1.00 o 
  -3 -10  -1       46.98       53.05      2.32 o 
  -2 -10  -1      476.75      494.79     11.74 o 
  -1 -10  -1       80.72       71.06      2.14 o 
   0 -10  -1      285.21      264.77      7.21 o 
   1 -10  -1       41.80       34.31      1.48 o 
   2 -10  -1       87.51       87.65      2.06 o 
   3 -10  -1       35.45       30.66      0.82 o 
   4 -10  -1       39.63       38.35      0.76 o 
   5 -10  -1       23.66       33.85      0.79 o 
   6 -10  -1       29.86       35.24      0.81 o 
   7 -10  -1       10.60       11.89      0.45 o 
   8 -10  -1        3.42        1.99      0.26 o 
  -6  -9  -1      453.39      414.29     25.08 o 
  -5  -9  -1        9.75        9.47      2.10 o 
  -4  -9  -1       59.29       69.34      3.06 o 
  -3  -9  -1      341.27      371.93      8.80 o 
  -2  -9  -1      131.77      132.01      2.95 o 
  -1  -9  -1        6.76        7.54      0.64 o 
   0  -9  -1      145.16      198.04      4.61 o 
   1  -9  -1      286.52      257.46      6.26 o 
   2  -9  -1      341.02      321.47      5.45 o 
   3  -9  -1      136.89      107.70      1.85 o 
   4  -9  -1       72.92       71.02      1.08 o 
   5  -9  -1      153.32      137.17      1.63 o 
   6  -9  -1       72.06       58.98      0.94 o 
   7  -9  -1       83.61       75.52      1.09 o 
   8  -9  -1        3.33        3.73      0.30 o 
  -6  -8  -1      552.71      569.94     33.94 o 
  -5  -8  -1      228.68      191.10     13.81 o 
  -4  -8  -1      384.06      403.48     12.13 o 
  -3  -8  -1      581.99      662.65     15.35 o 
  -2  -8  -1      336.61      403.69      8.44 o 
  -1  -8  -1      116.58      127.71      2.68 o 
   0  -8  -1      648.75      675.53     12.71 o 
   1  -8  -1       31.52       35.80      1.17 o 
   2  -8  -1       12.96       20.09      0.89 o 
   3  -8  -1      361.75      368.65      5.33 o 
   4  -8  -1       56.49       56.78      1.07 o 
   5  -8  -1      131.91      136.98      1.69 o 
   6  -8  -1      691.90      743.61      7.82 o 
   7  -8  -1       32.60       29.29      0.65 o 
   8  -8  -1       15.08       13.48      0.47 o 
   9  -8  -1        2.72        5.39      0.32 o 
  -7  -7  -1      433.80      426.64     25.07 o 
  -6  -7  -1      234.65      254.47     15.96 o 
  -5  -7  -1      219.30      234.43      9.08 o 
  -4  -7  -1        8.88        6.88      0.75 o 
  -3  -7  -1      239.16      278.05      5.97 o 
  -2  -7  -1     2759.48     3602.31     69.90 o 
  -1  -7  -1      381.53      329.29      5.95 o 
   0  -7  -1      147.90      146.43      3.60 o 
   1  -7  -1      410.06      474.86      8.27 o 
   2  -7  -1     1669.38     1856.99     28.02 o 
   3  -7  -1      677.23      659.19      9.85 o 
   4  -7  -1      205.22      228.75      3.46 o 
   5  -7  -1       19.09       25.12      0.61 o 
   6  -7  -1       99.42       97.26      1.48 o 
   7  -7  -1       19.58       22.53      0.60 o 
   8  -7  -1       33.24       25.08      0.61 o 
   9  -7  -1       31.69       36.15      0.74 o 
  -7  -6  -1      415.94      378.91     24.92 o 
  -6  -6  -1      339.86      320.29     20.15 o 
  -5  -6  -1      280.27      260.85      8.67 o 
  -4  -6  -1      140.17      102.67      3.25 o 
  -3  -6  -1     1809.79     2391.77     50.82 o 
  -2  -6  -1     2361.82     2731.27     49.62 o 
  -1  -6  -1     1604.28     1752.28     26.11 o 
   0  -6  -1     1058.38     1050.67     13.28 o 
   1  -6  -1     3357.74     4249.76     73.27 o 
   2  -6  -1     3565.90     4598.20     70.18 o 
   3  -6  -1      146.49      145.84      2.90 o 
   4  -6  -1       84.33       82.37      1.64 o 
   5  -6  -1       40.58       43.79      1.24 o 
   6  -6  -1       44.95       45.65      0.84 o 
   7  -6  -1       34.53       35.39      0.77 o 
   8  -6  -1       15.94       18.56      0.54 o 
   9  -6  -1        0.16        1.54      0.27 o 
  -7  -5  -1      924.71      976.92     55.63 o 
  -6  -5  -1      306.50      305.12     11.75 o 
  -5  -5  -1      229.76      225.06      7.17 o 
  -4  -5  -1       16.34       23.47      1.05 o 
  -3  -5  -1      900.15      965.46     20.70 o 
  -2  -5  -1     1994.52     2114.59     42.81 o 
  -1  -5  -1      443.93      440.53      6.27 o 
   0  -5  -1      808.45      859.31     11.71 o 
   1  -5  -1      621.92      617.13      7.95 o 
   2  -5  -1      741.38      660.08     10.58 o 
   3  -5  -1     3272.68     4080.03     57.50 o 
   4  -5  -1      145.41      146.74      2.40 o 
   5  -5  -1      213.90      241.03      4.23 o 
   6  -5  -1      472.02      450.14      5.44 o 
   7  -5  -1      596.66      559.73      6.12 o 
   8  -5  -1        2.11        1.08      0.31 o 
   9  -5  -1       66.07       64.95      1.18 o 
  10  -5  -1        6.40        5.84      0.57 o 
  -8  -4  -1      245.44      226.50     14.44 o 
  -7  -4  -1       26.75       39.22      4.10 o 
  -6  -4  -1       85.69      108.07      7.57 o 
  -5  -4  -1      331.81      391.66     22.75 o 
  -4  -4  -1       16.08       10.15      0.96 o 
  -3  -4  -1      747.27      762.68     13.29 o 
  -2  -4  -1      805.42      741.84     14.49 o 
  -1  -4  -1     1414.77     1425.44     21.36 o 
   0  -4  -1     2510.81     2823.49     36.36 o 
   1  -4  -1     1587.12     1782.84     22.00 o 
   2  -4  -1     1474.64     1554.38     20.94 o 
   3  -4  -1     2669.76     3313.63     49.02 o 
   4  -4  -1       17.65       15.90      0.53 o 
   5  -4  -1      515.49      495.11      8.63 o 
   6  -4  -1     1343.82     1337.11     26.64 o 
   7  -4  -1      497.62      524.03      6.98 o 
   8  -4  -1        0.50        0.14      0.31 o 
   9  -4  -1        5.89       10.03      0.56 o 
  -7  -3  -1       25.84       42.64      4.10 o 
  -5  -3  -1       68.02       86.24      6.89 o 
  -4  -3  -1      404.57      386.73     10.89 o 
  -3  -3  -1      966.18     1184.83     24.06 o 
  -2  -3  -1     4532.59     7654.75    410.02 o 
  -1  -3  -1     1273.10     1755.72     24.66 o 
   0  -3  -1      353.78      352.03      6.73 o 
   1  -3  -1     7120.48    11314.02    374.16 o 
   2  -3  -1      516.49      500.11      6.97 o 
   3  -3  -1      132.70      116.50      2.00 o 
   4  -3  -1      102.39      138.24      7.73 o 
   5  -3  -1       67.63       60.60      1.43 o 
   6  -3  -1     1576.84     1535.06     26.42 o 
   7  -3  -1      861.03      792.49      9.09 o 
   8  -3  -1      159.05      159.83      2.86 o 
   9  -3  -1       35.20       33.82      1.33 o 
  -5  -2  -1      141.70      150.72     10.35 o 
  -4  -2  -1     3761.42     5110.13    152.20 o 
  -3  -2  -1     2085.92     2505.12    117.35 o 
  -2  -2  -1      155.60      136.08      3.95 o 
   0  -2  -1     1467.17     1663.86     27.36 o 
   1  -2  -1    20938.20        0.83      0.66 o 
   2  -2  -1     6717.39    10728.07    514.90 o 
   3  -2  -1     1023.45     1130.52     16.34 o 
   4  -2  -1     2661.75     3400.67     50.89 o 
   5  -2  -1       43.62       48.81      1.22 o 
   6  -2  -1      222.90      207.59      4.14 o 
   7  -2  -1      104.45      103.84      2.23 o 
   8  -2  -1       77.43       73.50      2.63 o 
   9  -2  -1      396.16      350.70     18.11 o 
  -5  -1  -1      555.06      601.80     35.03 o 
  -4  -1  -1      272.67      368.78     11.52 o 
  -3  -1  -1     2752.73     3672.29    107.27 o 
  -2  -1  -1     2312.73     3124.35    110.68 o 
   1  -1  -1      784.97      950.25     17.17 o 
   2  -1  -1     2185.38     2644.70     42.87 o 
   3  -1  -1     1232.59     1401.40     21.13 o 
   4  -1  -1     1046.46      994.43     14.94 o 
   5  -1  -1      180.86      171.51      3.39 o 
   6  -1  -1      287.27      281.80      5.36 o 
   7  -1  -1      290.14      259.54      5.36 o 
   8  -1  -1      636.76      652.61     18.39 o 
  -7   0  -1       53.21       52.80      4.76 o 
  -5   0  -1      433.86      466.73     27.80 o 
  -4   0  -1     1331.12     1559.76     57.34 o 
  -3   0  -1     1087.66     1175.60     43.23 o 
  -2   0  -1     1196.46     1628.87     59.18 o 
   0   0  -1      152.23      128.24      1.91 o 
   1   0  -1      164.51      207.38      5.11 o 
   2   0  -1       50.97       55.45      1.31 o 
   3   0  -1      315.82      320.30      5.39 o 
   4   0  -1     1148.25     1203.80     20.38 o 
   5   0  -1     1914.83     2325.74     36.83 o 
   6   0  -1      110.37       99.05      2.22 o 
   7   0  -1       64.48       69.74      2.30 o 
  -7   1  -1      112.44       89.86      6.67 o 
  -5   1  -1      388.72      367.03     15.68 o 
  -4   1  -1      510.30      527.55     11.92 o 
  -3   1  -1      124.34      115.39      2.60 o 
  -2   1  -1     4913.65     7169.39    396.53 o 
  -1   1  -1     5972.01       -0.14      0.17 o 
   0   1  -1      370.13      495.92      6.75 o 
   1   1  -1      255.21      199.16      3.92 o 
   2   1  -1     5879.55     8645.03    427.08 o 
   3   1  -1       80.12      107.16      2.41 o 
   4   1  -1       69.55       60.54      2.39 o 
   5   1  -1       31.29       37.75      1.32 o 
   6   1  -1      103.89      113.23      2.44 o 
   7   1  -1      233.18      252.58      7.80 o 
  -7   2  -1     2613.90     2916.61    150.02 o 
  -5   2  -1        4.83       12.43      2.15 o 
  -4   2  -1      667.68      683.88     19.44 o 
  -3   2  -1      674.16      572.81      9.82 o 
  -2   2  -1     5201.07     6999.37    396.77 o 
  -1   2  -1     1137.63     1276.30     16.95 o 
   0   2  -1      705.39      600.76      9.80 o 
   1   2  -1    17001.39       39.44      4.01 o 
   3   2  -1     2020.15     2129.69     34.98 o 
   4   2  -1     1521.58     1864.15     29.20 o 
   5   2  -1      827.50      805.54     13.65 o 
   6   2  -1        7.09        4.25      0.75 o 
   7   2  -1      105.56       88.80      2.23 o 
   8   2  -1       54.17       50.45      2.39 o 
  -7   3  -1     1885.06     1787.09     96.42 o 
  -6   3  -1     1167.64     1197.38     60.46 o 
  -5   3  -1      257.63      226.10     11.08 o 
  -4   3  -1     1482.16     1570.92     39.14 o 
  -3   3  -1      245.03      283.21      5.57 o 
  -2   3  -1     1295.07     1465.55     22.86 o 
  -1   3  -1      258.68      237.46      3.50 o 
   0   3  -1      686.20      721.39     11.70 o 
   2   3  -1     1739.52     1768.34     29.11 o 
   3   3  -1     1116.29     1127.76     17.20 o 
   4   3  -1      342.40      412.97      6.55 o 
   5   3  -1      154.69      206.57      4.78 o 
   6   3  -1       23.72       23.14      0.90 o 
   7   3  -1      314.97      351.29      6.80 o 
   8   3  -1       43.21       50.30      1.58 o 
   9   3  -1       34.32       29.81      3.49 o 
  -6   4  -1       85.90       72.99      3.89 o 
  -5   4  -1        7.11       12.05      1.04 o 
  -4   4  -1      451.45      433.93     14.92 o 
  -3   4  -1     1147.51     1226.37     25.47 o 
  -2   4  -1      290.59      305.39      4.45 o 
  -1   4  -1     3473.60     4362.26     53.16 o 
   0   4  -1     1683.60     1932.65     25.14 o 
   1   4  -1     1577.35     2382.28     34.03 o 
   2   4  -1     1251.24     1269.87     21.16 o 
   3   4  -1      846.13      868.23     13.52 o 
   4   4  -1      934.05     1205.72     17.52 o 
   5   4  -1      289.17      302.65      5.66 o 
   6   4  -1      257.53      236.60      4.10 o 
   7   4  -1      897.55      924.88     13.03 o 
   8   4  -1      344.37      318.12      4.89 o 
   9   4  -1      106.44       91.41      2.87 o 
  -6   5  -1      399.99      356.29     14.36 o 
  -5   5  -1      216.61      190.45      7.89 o 
  -4   5  -1        1.44        4.38      1.85 o 
  -3   5  -1      465.92      480.59      9.90 o 
  -2   5  -1     3494.75     4273.71     64.60 o 
  -1   5  -1     1368.86     1535.31     22.19 o 
   0   5  -1     1177.92     1180.86     17.26 o 
   1   5  -1      248.28      202.33      2.58 o 
   2   5  -1     1103.82     1390.80     21.96 o 
   3   5  -1     2639.14     3157.64     45.98 o 
   4   5  -1     1478.38     1571.93     21.82 o 
   5   5  -1      201.85      186.83      2.99 o 
   6   5  -1      707.44      710.06     11.00 o 
   7   5  -1      810.95      790.63      9.48 o 
   8   5  -1      453.26      397.87      4.94 o 
   9   5  -1       80.77       82.09      1.73 o 
  10   5  -1       33.12       32.72      3.51 o 
  -6   6  -1      172.80      169.82     10.09 o 
  -5   6  -1       71.21       62.31      3.62 o 
  -4   6  -1      367.98      381.22     11.44 o 
  -3   6  -1      149.73      160.48      4.14 o 
  -2   6  -1     2770.56     3266.47     51.31 o 
  -1   6  -1      580.24      588.23      9.77 o 
   0   6  -1      526.63      554.01      8.51 o 
   1   6  -1       85.01       85.25      1.38 o 
   2   6  -1     3765.51     4668.17     71.38 o 
   3   6  -1     1394.95     1490.12     21.93 o 
   4   6  -1      214.54      178.24      2.95 o 
   5   6  -1      548.73      550.62      7.64 o 
   6   6  -1       11.11        8.88      0.66 o 
   7   6  -1      294.72      281.41      3.13 o 
   8   6  -1      350.74      350.80      3.98 o 
   9   6  -1       26.48       22.59      0.75 o 
  10   6  -1       76.03       88.56      1.90 o 
  -6   7  -1       31.03       31.87      3.96 o 
  -5   7  -1       58.63       59.30      3.66 o 
  -4   7  -1      232.79      234.17      7.61 o 
  -3   7  -1      485.92      449.81     11.74 o 
  -2   7  -1     2822.86     3115.87     81.05 o 
  -1   7  -1      193.03      193.31      3.72 o 
   0   7  -1      308.91      300.88      5.05 o 
   1   7  -1     2911.95     3482.74     46.98 o 
   2   7  -1     1196.44     1402.11     20.76 o 
   3   7  -1      124.66       92.95      4.76 o 
   4   7  -1      463.36      471.96      6.89 o 
   5   7  -1      102.60       97.42      2.08 o 
   6   7  -1      546.41      514.53      5.78 o 
   7   7  -1      179.14      173.92      1.98 o 
   8   7  -1      141.12      134.34      1.71 o 
   9   7  -1        8.31        7.48      0.33 o 
  10   7  -1       19.94       16.04      1.45 o 
  -6   8  -1      103.12      119.57      7.97 o 
  -5   8  -1       48.56       44.78      2.91 o 
  -4   8  -1       75.69       78.81      3.37 o 
  -3   8  -1      563.56      525.23     17.50 o 
  -2   8  -1       43.23       40.73      2.10 o 
  -1   8  -1      777.72      755.82     15.98 o 
   0   8  -1     1108.42     1080.32     24.97 o 
   1   8  -1      357.97      344.36      6.44 o 
   2   8  -1     1249.93     1309.10     21.81 o 
   3   8  -1       15.33       13.63      0.63 o 
   4   8  -1      110.44      108.76      1.78 o 
   5   8  -1       66.66       65.52      1.08 o 
   6   8  -1      207.20      226.96      2.44 o 
   7   8  -1       68.94       78.79      1.08 o 
   8   8  -1      150.76      148.40      1.76 o 
   9   8  -1        0.92        1.03      0.21 o 
  10   8  -1       16.12       16.69      0.48 o 
  -5   9  -1      209.72      174.21      7.80 o 
  -4   9  -1       78.77       71.86      3.89 o 
  -3   9  -1       31.53       34.33      2.54 o 
  -2   9  -1      210.79      185.50      6.90 o 
  -1   9  -1      159.78      117.14      3.74 o 
   0   9  -1      309.29      314.25      7.76 o 
   1   9  -1      197.13      185.36      5.75 o 
   2   9  -1      118.72      111.99      2.48 o 
   3   9  -1        6.72       11.76      0.81 o 
   4   9  -1       15.20       13.25      0.62 o 
   5   9  -1      265.35      244.64      2.57 o 
   6   9  -1      465.47      469.43      4.31 o 
   7   9  -1      264.26      249.36      3.02 o 
   8   9  -1       30.46       32.77      0.71 o 
   9   9  -1       10.69        6.44      0.32 o 
  10   9  -1        4.29        4.93      0.28 o 
  -5  10  -1      401.98      342.81     20.73 o 
  -4  10  -1      217.89      196.52      8.58 o 
  -3  10  -1      120.36      109.73      5.37 o 
  -2  10  -1       20.80       19.79      1.69 o 
  -1  10  -1       34.88       32.33      1.83 o 
   0  10  -1        5.95        6.64      1.02 o 
   1  10  -1        8.99        8.17      1.06 o 
   2  10  -1       43.75       49.84      1.95 o 
   3  10  -1      212.06      189.85      3.28 o 
   4  10  -1        4.90        4.97      0.31 o 
   5  10  -1      615.58      646.31      5.53 o 
   6  10  -1       49.99       50.08      1.61 o 
   7  10  -1      168.93      129.55      2.13 o 
   8  10  -1        4.06        5.78      0.30 o 
   9  10  -1       80.28       78.86      1.17 o 
  -5  11  -1       48.99       50.26      5.09 o 
  -4  11  -1       20.03       26.02      3.95 o 
  -3  11  -1       58.44       53.04      2.41 o 
  -2  11  -1      175.14      165.18      5.04 o 
  -1  11  -1      115.94      104.02      3.47 o 
   0  11  -1      402.41      350.70     11.27 o 
   1  11  -1      459.88      433.20     11.45 o 
   2  11  -1      242.85      193.91      5.38 o 
   3  11  -1       50.31       42.79      1.29 o 
   4  11  -1       29.83       28.62      1.08 o 
   5  11  -1      625.72      612.93      5.86 o 
   6  11  -1      186.25      160.79      2.45 o 
   7  11  -1      198.12      192.66      2.51 o 
   8  11  -1       24.19       23.08      0.54 o 
   9  11  -1       39.99       41.43      0.73 o 
  -6  12  -1       11.86       14.49      2.00 o 
  -5  12  -1       49.82       58.37      4.52 o 
  -4  12  -1       64.18       56.66      2.88 o 
  -3  12  -1       11.57        7.32      1.23 o 
  -2  12  -1      277.79      270.47      8.71 o 
  -1  12  -1      238.20      212.42      6.92 o 
   0  12  -1       44.59       47.07      2.56 o 
   1  12  -1      176.85      155.21      9.60 o 
   2  12  -1      197.81      186.63      5.46 o 
   3  12  -1       89.15       71.13      2.50 o 
   4  12  -1       19.66       21.01      1.14 o 
   5  12  -1       33.88       27.24      0.83 o 
   6  12  -1       70.01       59.70      0.95 o 
   7  12  -1      158.92      170.34      2.86 o 
   8  12  -1       26.32       22.16      0.58 o 
   9  12  -1       51.40       51.80      0.88 o 
  -5  13  -1        3.33        3.86      1.30 o 
  -4  13  -1       51.93       52.85      3.01 o 
  -3  13  -1        6.54        5.43      1.06 o 
  -2  13  -1       45.74       44.79      2.50 o 
  -1  13  -1       46.40       41.58      2.47 o 
   0  13  -1      205.42      185.37      5.40 o 
   1  13  -1      213.97      211.92     11.28 o 
   2  13  -1        4.06        7.84      1.52 o 
   3  13  -1      109.82      101.03      6.14 o 
   4  13  -1        1.91        2.29      0.85 o 
   5  13  -1        0.26        0.73      0.43 o 
   6  13  -1       34.50       26.17      0.77 o 
   7  13  -1        6.79        7.73      0.36 o 
   8  13  -1       13.76       19.60      0.58 o 
  -4  14  -1       17.53       16.55      2.06 o 
  -3  14  -1        4.29        2.70      0.92 o 
  -2  14  -1       33.51       35.48      2.32 o 
  -1  14  -1       18.78       16.40      1.37 o 
   0  14  -1      190.25      196.88     11.47 o 
   1  14  -1      149.94      147.02      6.97 o 
   2  14  -1       25.06       21.81      1.95 o 
   3  14  -1       44.90       55.94      2.48 o 
   4  14  -1       34.73       30.38      4.10 o 
   5  14  -1        0.07        0.41      0.80 o 
   6  14  -1       50.77       55.08      2.12 o 
   7  14  -1        3.42        3.55      0.39 o 
  -3  15  -1       34.50       41.61      2.64 o 
  -1  15  -1        0.14       -1.59      1.59 o 
   0  15  -1        5.73        4.92      2.06 o 
   1  15  -1       47.34       54.21      4.66 o 
   2  15  -1       40.10       48.99      3.73 o 
   3  15  -1       39.94       41.35      3.75 o 
   4  15  -1       15.21       17.23      2.17 o 
   5  15  -1       24.44       29.55      2.15 o 
   6  15  -1        4.94        4.21      0.90 o 
  -1  16  -1        7.59        9.60      2.20 o 
   0  16  -1       35.97       38.56      3.78 o 
   1  16  -1        3.61        6.41      1.71 o 
   2  16  -1       10.26        9.83      2.05 o 
   3  16  -1       12.66       14.34      2.03 o 
   4  16  -1        7.54        4.71      1.24 o 
   5  16  -1       31.84       38.21      3.71 o 
  -3 -17   0        9.28        9.65      1.54 o 
  -2 -17   0       31.26       31.16      2.41 o 
  -1 -17   0        7.79        6.61      1.14 o 
   0 -17   0       39.28       48.83      3.57 o 
  -5 -16   0        9.20        8.16      1.11 o 
  -4 -16   0       56.18       49.49      2.84 o 
  -3 -16   0        7.80       10.48      1.90 o 
  -2 -16   0       16.19       13.96      1.96 o 
  -1 -16   0        9.69        5.93      1.38 o 
   0 -16   0        9.90        8.52      1.11 o 
   1 -16   0       58.24       60.18      3.38 o 
   2 -16   0        0.17        0.56      0.64 o 
  -7 -15   0       46.31       50.91      3.05 o 
  -6 -15   0       18.75       22.13      2.02 o 
  -5 -15   0        4.81        6.43      0.89 o 
  -4 -15   0      129.20      113.12      4.44 o 
  -3 -15   0       26.32       32.21      1.77 o 
  -2 -15   0       21.57       21.42      1.77 o 
  -1 -15   0       56.50       62.13      4.19 o 
   0 -15   0       78.00       78.79      4.91 o 
   1 -15   0        3.90        3.13      0.70 o 
   2 -15   0       68.62       62.91      2.79 o 
   3 -15   0       26.53       25.20      1.46 o 
  -8 -14   0        6.46       10.03      1.26 o 
  -7 -14   0        6.07        6.22      1.14 o 
  -6 -14   0       44.09       47.44      6.45 o 
  -5 -14   0       15.71       11.66      1.24 o 
  -4 -14   0       21.02       23.44      1.69 o 
  -3 -14   0       67.46       60.51      2.84 o 
  -2 -14   0       35.27       39.94      2.02 o 
  -1 -14   0      101.36      119.74      9.35 o 
   0 -14   0       92.73       90.97      6.27 o 
   1 -14   0      157.49      148.23      4.42 o 
   2 -14   0       15.74       17.73      2.23 o 
   3 -14   0       24.15       33.95      1.84 o 
   4 -14   0        0.94       -0.28      0.60 o 
   5 -14   0        3.66        1.81      0.42 o 
  -5 -13   0       98.39       86.82      7.97 o 
  -4 -13   0        7.26        7.54      1.09 o 
  -3 -13   0       28.20       31.02      1.98 o 
  -2 -13   0      172.02      157.04      5.89 o 
  -1 -13   0      764.39      713.05     18.92 o 
   0 -13   0      297.37      264.63     10.10 o 
   1 -13   0      398.39      360.40     10.16 o 
   2 -13   0       34.25       35.40      1.44 o 
   3 -13   0       18.01       26.97      1.80 o 
   4 -13   0       26.14       39.80      1.47 o 
   5 -13   0       20.94       20.83      0.82 o 
  -5 -12   0      109.91      100.39      6.55 o 
  -4 -12   0       66.44       51.64      2.46 o 
  -3 -12   0      111.21      102.41      3.22 o 
  -2 -12   0      115.44      108.72      4.52 o 
  -1 -12   0      151.48      155.35      5.15 o 
   0 -12   0      339.58      317.82      8.69 o 
   1 -12   0      452.79      447.76     12.35 o 
   2 -12   0       72.64       71.30      2.56 o 
   3 -12   0      132.40      126.87      3.43 o 
   4 -12   0      151.18      149.66      2.75 o 
   5 -12   0        2.05        4.56      0.41 o 
   6 -12   0       29.68       24.80      0.60 o 
  -6 -11   0      602.65      554.27     29.31 o 
  -5 -11   0      290.97      268.20     15.23 o 
  -4 -11   0       74.91       69.57      3.76 o 
  -3 -11   0       68.27       73.08      2.25 o 
  -2 -11   0      369.22      388.18     11.52 o 
  -1 -11   0      212.41      198.84      5.91 o 
   0 -11   0      151.69      151.44      4.44 o 
   1 -11   0       46.77       39.04      1.84 o 
   2 -11   0       88.27       84.28      2.23 o 
   3 -11   0        0.45        1.78      0.53 o 
   4 -11   0      314.26      309.49      3.59 o 
   5 -11   0       86.64       68.03      1.12 o 
   6 -11   0       22.55       19.16      0.59 o 
   7 -11   0       47.17       43.80      0.74 o 
  -6 -10   0      431.51      394.46     21.74 o 
  -5 -10   0       83.32       88.60      4.49 o 
  -4 -10   0      267.76      254.96      8.09 o 
  -3 -10   0       75.99       61.06      3.73 o 
  -2 -10   0      319.51      298.15      8.36 o 
  -1 -10   0       34.78       39.05      3.03 o 
   0 -10   0      348.86      327.77     15.31 o 
   1 -10   0      254.42      243.24      7.82 o 
   2 -10   0       50.63       49.13      1.44 o 
   3 -10   0       82.32       76.02      1.54 o 
   4 -10   0       29.23       29.06      0.85 o 
   5 -10   0      125.21      116.21      1.57 o 
   6 -10   0       35.32       34.47      0.78 o 
   7 -10   0       22.84       24.20      0.62 o 
   8 -10   0        1.33        1.53      0.58 o 
  -6  -9   0      361.78      295.64     20.28 o 
  -5  -9   0      139.22      146.27      6.42 o 
  -4  -9   0      147.19      128.48     12.05 o 
  -3  -9   0      129.72      137.27      3.57 o 
  -2  -9   0      136.75      130.17      3.50 o 
  -1  -9   0      280.50      253.74      6.25 o 
   0  -9   0        9.19        8.75      0.73 o 
   1  -9   0      230.31      223.71      5.56 o 
   2  -9   0      159.82      150.11      4.95 o 
   3  -9   0       11.55       10.52      0.48 o 
   4  -9   0       46.75       49.31      0.79 o 
   5  -9   0       55.55       52.62      0.95 o 
   6  -9   0       98.99       95.87      1.41 o 
   7  -9   0       20.86       23.32      0.59 o 
   8  -9   0        0.54        0.83      0.24 o 
  -6  -8   0      236.61      246.07     15.28 o 
  -5  -8   0       27.62       29.95      3.45 o 
  -4  -8   0       98.80      109.82      3.87 o 
  -3  -8   0      575.62      600.25     14.57 o 
  -2  -8   0      554.82      558.18     10.06 o 
  -1  -8   0      251.76      291.11      6.93 o 
   0  -8   0      512.57      498.24      9.78 o 
   1  -8   0      752.31      780.94     13.14 o 
   2  -8   0      183.91      185.22      3.39 o 
   3  -8   0       70.70       57.39      1.77 o 
   4  -8   0      158.61      146.91      2.12 o 
   5  -8   0       72.21       75.32      1.04 o 
   6  -8   0       71.88       84.25      1.43 o 
   7  -8   0       48.12       51.91      0.88 o 
   8  -8   0        3.99        2.17      0.28 o 
   9  -8   0        4.65        6.28      0.83 o 
  -7  -7   0       83.64       97.32      7.82 o 
  -6  -7   0       18.02       21.11      3.40 o 
  -5  -7   0      119.90      141.49      7.92 o 
  -4  -7   0      124.79      118.42      3.53 o 
  -3  -7   0      950.77     1016.48     21.89 o 
  -2  -7   0      168.18      196.03      7.79 o 
  -1  -7   0     3162.17     3998.60     67.98 o 
   0  -7   0       57.45       63.07      3.36 o 
   1  -7   0      528.16      539.76      9.12 o 
   2  -7   0      589.22      598.05     10.26 o 
   3  -7   0      309.17      286.14      4.63 o 
   4  -7   0       92.25      122.67      1.99 o 
   5  -7   0      345.10      342.21      3.85 o 
   6  -7   0      519.80      540.73      5.55 o 
   7  -7   0       33.56       34.90      0.69 o 
   8  -7   0       22.97       20.90      0.54 o 
   9  -7   0       45.80       42.64      0.92 o 
  -7  -6   0      595.79      559.51     35.07 o 
  -6  -6   0        6.30        6.24      2.05 o 
  -5  -6   0       39.68       34.98      2.02 o 
  -4  -6   0       16.63       19.03      1.74 o 
  -3  -6   0     3866.51     5319.94    103.56 o 
  -2  -6   0      410.38      532.26     10.05 o 
  -1  -6   0      822.76      821.11     13.51 o 
   0  -6   0      479.00      550.58      8.81 o 
   1  -6   0       62.05       64.00      2.39 o 
   2  -6   0     2780.63     3689.16     57.08 o 
   3  -6   0       45.78       45.91      1.17 o 
   4  -6   0      198.71      157.62      2.74 o 
   5  -6   0      197.46      211.78      3.02 o 
   6  -6   0      277.31      269.23      3.14 o 
   7  -6   0        2.08        2.48      0.29 o 
   8  -6   0       91.84      100.40      1.41 o 
   9  -6   0        8.21        7.63      0.45 o 
  -8  -5   0     1361.05     1244.45     72.26 o 
  -7  -5   0      208.21      220.83     14.70 o 
  -6  -5   0      354.18      356.27     13.75 o 
  -5  -5   0      229.36      252.74      8.13 o 
  -4  -5   0      406.78      448.52     10.87 o 
  -3  -5   0     3231.28     4668.41     99.85 o 
  -2  -5   0     1445.26     1314.44     20.23 o 
  -1  -5   0     1510.77     1469.45     20.62 o 
   0  -5   0      440.27      452.48      6.75 o 
   1  -5   0      711.86      699.50      9.89 o 
   2  -5   0      573.13      562.34      9.34 o 
   3  -5   0     1899.98     2124.44     32.67 o 
   4  -5   0      275.69      261.95      4.16 o 
   5  -5   0      414.99      354.93      5.79 o 
   6  -5   0      218.41      196.67      2.45 o 
   7  -5   0      465.12      436.88      5.34 o 
   8  -5   0       90.90       89.75      1.49 o 
   9  -5   0       43.17       38.00      0.97 o 
  10  -5   0       30.88       31.94      1.21 o 
  -8  -4   0      283.68      287.83     18.73 o 
  -7  -4   0      317.13      256.52     17.52 o 
  -5  -4   0     1071.69     1191.21     43.43 o 
  -4  -4   0      584.08      634.28     15.32 o 
  -3  -4   0      188.07      205.85      3.83 o 
  -2  -4   0      864.19      818.52     14.84 o 
  -1  -4   0      162.12       84.46      2.64 o 
   0  -4   0      589.92      580.62      7.87 o 
   1  -4   0     1899.00     2032.25     26.99 o 
   2  -4   0      626.76      514.20      7.35 o 
   3  -4   0     1167.24     1426.06     21.39 o 
   4  -4   0      188.67      195.72      3.39 o 
   5  -4   0       52.20       53.75      1.37 o 
   6  -4   0      248.83      233.71      3.38 o 
   7  -4   0      250.96      237.27      2.95 o 
   8  -4   0      192.06      192.11      2.71 o 
   9  -4   0      134.10      126.69      2.36 o 
  -5  -3   0      521.75      540.81     22.16 o 
  -4  -3   0     1615.82     2045.63     50.25 o 
  -3  -3   0     1258.08     1446.36     29.56 o 
  -2  -3   0      287.63      192.94      3.58 o 
   0  -3   0      451.56      411.29      5.64 o 
   1  -3   0     2093.09     2251.16     30.02 o 
   2  -3   0       53.98       37.58      0.70 o 
   3  -3   0      674.00      639.52      9.62 o 
   4  -3   0       26.24       22.22      1.72 o 
   5  -3   0      388.53      385.48      7.50 o 
   6  -3   0      175.30      202.77      3.62 o 
   7  -3   0     1226.07     1130.18     14.19 o 
   8  -3   0      100.71       97.38      1.89 o 
   9  -3   0      137.33      120.74      4.35 o 
  -7  -2   0      102.17       82.03      6.58 o 
  -5  -2   0     1609.11     1779.12    102.90 o 
  -4  -2   0      437.61      472.72     35.41 o 
  -3  -2   0     2045.65     2265.83     83.23 o 
  -2  -2   0      390.15      397.57      7.91 o 
  -1  -2   0      568.71      593.50      9.57 o 
   0  -2   0      637.47      845.33     13.12 o 
   2  -2   0     2066.32     2268.72     42.20 o 
   3  -2   0      192.82      209.43      3.58 o 
   4  -2   0      839.15      817.13     13.42 o 
   5  -2   0      469.23      462.50      8.01 o 
   6  -2   0      563.87      610.19     12.13 o 
   7  -2   0     1391.26     1409.32     32.44 o 
   8  -2   0       72.62       48.97      2.52 o 
   9  -2   0        4.98        5.95      2.17 o 
  -5  -1   0     1253.05     1380.66     76.61 o 
  -4  -1   0     1188.49     1390.51     41.40 o 
  -3  -1   0     1292.78     1411.16     49.49 o 
  -2  -1   0      452.24      448.93     16.07 o 
   0  -1   0    16788.68      104.70      5.74 o 
   1  -1   0      442.50      464.42      9.68 o 
   2  -1   0     1097.58     1032.72     15.62 o 
   3  -1   0      689.47      761.14     12.02 o 
   4  -1   0      589.25      595.42      8.97 o 
   5  -1   0        9.52       10.25      0.59 o 
   6  -1   0      583.97      588.14     12.39 o 
   7  -1   0      123.14      115.66      3.87 o 
   8  -1   0      539.18      524.61     19.79 o 
  -7   0   0       85.49      100.79      7.29 o 
  -5   0   0      103.01       97.49      7.56 o 
  -4   0   0      864.90      932.75     28.10 o 
  -3   0   0     3887.40     5500.31    199.48 o 
  -2   0   0       28.39       38.79      1.73 o 
   1   0   0     1512.87     2177.06     76.31 o 
   2   0   0       28.43       36.34      0.92 o 
   3   0   0     3874.66     5378.62     95.71 o 
   4   0   0      866.87      928.81     16.88 o 
   5   0   0      103.47      109.93      4.10 o 
   6   0   0       52.55       74.44      2.05 o 
   7   0   0       85.61      100.52      4.02 o 
  -7   1   0      123.12      116.46      8.31 o 
  -5   1   0       10.16        8.39      1.90 o 
  -4   1   0      593.06      589.64     14.59 o 
  -3   1   0      690.54      760.62     18.96 o 
  -2   1   0     1092.84     1071.58     25.83 o 
  -1   1   0      442.63      464.74      8.71 o 
   2   1   0      452.39      417.91     11.10 o 
   3   1   0     1298.21     1398.79     25.10 o 
   4   1   0     1181.02     1375.84     24.80 o 
   5   1   0     1246.36     1345.48     21.48 o 
   6   1   0       47.99       49.15      1.56 o 
  -5   2   0      467.54      454.87     27.22 o 
  -4   2   0      840.20      852.83     22.80 o 
  -3   2   0      194.46      207.08      3.42 o 
  -2   2   0     2075.10     2268.95     38.10 o 
   0   2   0      636.10      848.65     13.93 o 
   1   2   0      562.42      586.49      8.77 o 
   2   2   0      392.15      394.74      6.33 o 
   3   2   0     2050.05     2175.22     38.49 o 
   4   2   0      435.06      462.14      8.15 o 
   5   2   0     1610.94     1828.48     28.85 o 
   6   2   0      121.43      104.75      2.44 o 
   7   2   0      101.81       93.46      3.98 o 
  -7   3   0     1226.85     1054.13     58.10 o 
  -5   3   0      389.11      379.18     14.19 o 
  -4   3   0       26.46       21.90      0.79 o 
  -3   3   0      674.83      620.41     10.46 o 
  -2   3   0       54.74       37.08      1.14 o 
  -1   3   0     2089.72     2257.14     31.26 o 
   0   3   0      454.34      402.24      8.20 o 
   2   3   0      286.24      185.21      5.36 o 
   3   3   0     1264.18     1405.56     21.59 o 
   4   3   0     1616.85     2015.49     35.01 o 
   5   3   0      519.15      539.72     10.11 o 
   6   3   0      354.50      380.05      7.27 o 
   7   3   0       60.48       44.11      2.03 o 
   8   3   0      219.31      197.97     11.30 o 
  -7   4   0      251.26      252.39     13.49 o 
  -5   4   0       51.87       47.04      3.20 o 
  -4   4   0      190.43      190.04      6.39 o 
  -3   4   0     1159.58     1423.03     34.64 o 
  -2   4   0      623.26      495.29      7.39 o 
  -1   4   0     1892.03     1996.88     26.86 o 
   0   4   0      590.22      580.00      8.09 o 
   1   4   0      162.94       82.39      3.43 o 
   2   4   0      855.72      801.14     11.19 o 
   3   4   0      187.42      206.02      3.39 o 
   4   4   0      583.74      636.90     10.18 o 
   5   4   0     1075.21     1195.76     20.87 o 
   6   4   0       34.38       33.22      1.06 o 
   7   4   0      319.05      277.64      4.36 o 
   8   4   0      282.58      318.60      6.17 o 
   9   4   0       17.33       20.45      3.05 o 
  -7   5   0      464.54      414.19     16.70 o 
  -6   5   0      218.97      200.98      8.38 o 
  -5   5   0      413.37      373.37     18.84 o 
  -4   5   0      273.99      252.63      8.12 o 
  -3   5   0     1901.99     2038.62     41.51 o 
  -2   5   0      570.92      534.13      8.76 o 
  -1   5   0      713.37      704.62      9.37 o 
   0   5   0      442.92      450.56      6.89 o 
   1   5   0     1515.93     1510.93     21.30 o 
   2   5   0     1444.17     1385.22     20.55 o 
   3   5   0     3235.29     4556.34     69.90 o 
   4   5   0      408.21      427.45      6.56 o 
   5   5   0      231.57      250.11      4.77 o 
   6   5   0      352.71      365.43      6.10 o 
   7   5   0      208.84      220.97      2.91 o 
   8   5   0     1361.80     1372.89     20.14 o 
   9   5   0       32.48       19.84      1.19 o 
  -7   6   0        1.92        2.40      1.51 o 
  -6   6   0      275.05      275.44     15.11 o 
  -5   6   0      199.06      222.49      8.86 o 
  -4   6   0      199.39      149.71      5.20 o 
  -3   6   0       46.62       43.96      1.62 o 
  -2   6   0     2771.30     3648.33     59.68 o 
  -1   6   0       63.48       69.32      1.97 o 
   0   6   0      478.78      560.55      8.74 o 
   1   6   0      827.34      825.21     10.45 o 
   2   6   0      405.82      511.31      8.27 o 
   3   6   0     3864.03     5168.69     74.28 o 
   4   6   0       16.26       18.21      0.57 o 
   5   6   0       39.86       34.91      0.86 o 
   6   6   0        6.32        4.82      0.63 o 
   7   6   0      598.14      599.97      6.40 o 
   8   6   0      219.93      217.99      2.73 o 
   9   6   0      118.94       88.55      1.66 o 
  10   6   0        3.11        2.43      0.98 o 
  -6   7   0      520.47      534.01     28.36 o 
  -5   7   0      346.99      335.85     13.43 o 
  -4   7   0       93.23      122.06      4.38 o 
  -3   7   0      310.19      280.01      6.78 o 
  -2   7   0      588.85      592.10     11.64 o 
  -1   7   0      528.10      525.18      9.53 o 
   0   7   0       57.63       57.42      1.82 o 
   1   7   0     3160.30     4098.10     56.82 o 
   2   7   0      167.11      209.99      5.60 o 
   3   7   0      951.94     1018.55     14.82 o 
   4   7   0      123.91      118.34      3.14 o 
   5   7   0      119.80      140.32      2.23 o 
   6   7   0       17.65       26.36      0.84 o 
   7   7   0       84.46       95.31      1.17 o 
   8   7   0       78.05       73.17      1.10 o 
   9   7   0       49.95       49.23      0.89 o 
  10   7   0        5.89        8.30      0.47 o 
  -6   8   0       73.06       86.61      6.48 o 
  -5   8   0       72.32       72.16      3.82 o 
  -4   8   0      158.27      145.82      5.25 o 
  -3   8   0       71.86       59.64      2.25 o 
  -2   8   0      183.97      188.66      5.36 o 
  -1   8   0      751.39      801.78     20.05 o 
   0   8   0      513.84      480.61      9.85 o 
   1   8   0      252.95      280.09      4.88 o 
   2   8   0      553.34      553.17      8.94 o 
   3   8   0      575.91      630.04     10.32 o 
   4   8   0       97.97      114.53      1.93 o 
   5   8   0       28.08       27.55      0.91 o 
   6   8   0      235.69      231.19      2.55 o 
   7   8   0      296.76      295.06      3.33 o 
   8   8   0      410.11      403.06      4.41 o 
   9   8   0        1.78        2.66      0.25 o 
  10   8   0        6.59        7.57      0.38 o 
  -6   9   0      100.28       96.69      7.16 o 
  -5   9   0       55.02       52.71      5.71 o 
  -4   9   0       46.77       47.12      2.54 o 
  -3   9   0       12.07       10.05      1.04 o 
  -2   9   0      159.21      148.97      5.69 o 
  -1   9   0      228.17      232.21      6.36 o 
   0   9   0        9.66        9.77      1.14 o 
   1   9   0      281.49      252.14      5.99 o 
   2   9   0      137.33      130.54      2.55 o 
   3   9   0      131.79      130.64      3.43 o 
   4   9   0      145.57      137.66      2.51 o 
   5   9   0      139.29      150.56      2.29 o 
   6   9   0      362.41      331.91      3.63 o 
   7   9   0      154.55      149.37      1.73 o 
   8   9   0      227.14      235.13      2.62 o 
   9   9   0       12.67        8.69      0.35 o 
  10   9   0       17.81       15.59      0.48 o 
  -6  10   0       35.39       29.05      3.95 o 
  -5  10   0      123.57      116.77      8.35 o 
  -4  10   0       29.93       25.47      2.44 o 
  -3  10   0       82.59       77.08      4.11 o 
  -2  10   0       49.71       47.26      2.10 o 
  -1  10   0      252.94      252.51      6.97 o 
   0  10   0      349.03      318.85     10.18 o 
   1  10   0       34.94       38.49      1.94 o 
   2  10   0      319.40      303.52      6.47 o 
   3  10   0       75.53       69.46      1.45 o 
   4  10   0      267.86      267.93      3.40 o 
   5  10   0       82.96       96.98      1.28 o 
   6  10   0      431.46      430.43      4.62 o 
   7  10   0      548.73      551.33      5.47 o 
   8  10   0        6.63        7.84      0.33 o 
   9  10   0       37.21       47.50      0.82 o 
  10  10   0       59.43       70.18      1.11 o 
  -5  11   0       86.97       76.06      6.14 o 
  -4  11   0      312.41      319.13     18.11 o 
  -3  11   0        0.50        1.07      0.73 o 
  -2  11   0       88.62       85.38      3.08 o 
  -1  11   0       46.69       37.87      2.23 o 
   0  11   0      151.96      153.17      5.47 o 
   1  11   0      212.27      218.19      7.12 o 
   2  11   0      369.82      375.07      9.11 o 
   3  11   0       68.63       67.24      2.23 o 
   4  11   0       75.28       76.32      1.19 o 
   5  11   0      290.38      293.99      3.92 o 
   6  11   0      603.50      584.94      5.74 o 
   7  11   0       67.62       78.90      1.63 o 
   8  11   0        8.28        5.19      0.29 o 
   9  11   0       24.72       20.25      0.50 o 
  -6  12   0       29.57       25.92      2.78 o 
  -5  12   0        2.17        2.80      1.56 o 
  -4  12   0      151.94      152.41      5.48 o 
  -3  12   0      133.34      136.74      4.98 o 
  -2  12   0       72.74       70.27      2.77 o 
  -1  12   0      452.64      468.28     13.53 o 
   0  12   0      338.95      349.20     12.91 o 
   1  12   0      151.16      154.56      5.46 o 
   2  12   0      116.41      116.19      3.50 o 
   3  12   0      110.96      102.36      2.78 o 
   4  12   0       66.04       50.39      1.35 o 
   5  12   0      110.61      113.38      1.46 o 
   6  12   0       17.82       12.92      0.44 o 
   7  12   0       22.35       18.96      0.57 o 
   8  12   0       10.05       11.87      0.41 o 
   9  12   0        1.18        3.62      0.23 o 
  -5  13   0       21.10       20.23      2.51 o 
  -4  13   0       26.28       42.46      2.77 o 
  -3  13   0       18.11       24.61      1.95 o 
  -2  13   0       33.77       38.37      2.38 o 
  -1  13   0      398.94      410.78     11.61 o 
   0  13   0      295.26      290.72      7.55 o 
   1  13   0      764.83      718.66     25.09 o 
   2  13   0      171.50      157.68      6.06 o 
   3  13   0       28.43       27.96      1.78 o 
   4  13   0        7.21        6.63      0.77 o 
   5  13   0       98.84       84.93      1.83 o 
   6  13   0        6.21        6.35      0.38 o 
   7  13   0       30.69       27.76      0.65 o 
   8  13   0        0.61        0.42      0.19 o 
  -5  14   0        3.72        3.09      1.09 o 
  -4  14   0        0.90        0.38      0.78 o 
  -3  14   0       24.09       31.25      2.27 o 
  -2  14   0       16.05       15.97      1.48 o 
  -1  14   0      158.06      162.14      5.33 o 
   0  14   0       91.87      103.29      3.98 o 
   1  14   0      101.30      124.50      9.82 o 
   2  14   0       35.66       39.04      2.48 o 
   3  14   0       66.97       60.37      2.41 o 
   4  14   0       21.18       21.63      1.94 o 
   5  14   0       15.78       11.30      0.88 o 
   6  14   0       43.84       46.02      1.33 o 
   7  14   0        6.09        5.04      0.31 o 
   8  14   0        6.48        6.80      1.28 o 
  -3  15   0       26.66       30.47      2.49 o 
  -2  15   0       67.62       73.14      3.07 o 
  -1  15   0        3.98        3.36      0.99 o 
   0  15   0       77.48       76.50      4.48 o 
   1  15   0       56.33       58.42      3.80 o 
   2  15   0       21.33       21.84      1.85 o 
   3  15   0       26.10       33.82      2.78 o 
   4  15   0      129.39      115.48      5.73 o 
   5  15   0        4.77        5.39      1.04 o 
   6  15   0       18.83       21.20      1.61 o 
   7  15   0       46.53       49.53      1.28 o 
  -2  16   0        0.19        0.51      1.53 o 
  -1  16   0       58.30       56.72      4.60 o 
   0  16   0        9.90        7.18      1.92 o 
   1  16   0        9.85        5.29      1.75 o 
   2  16   0       16.35       11.70      1.36 o 
   3  16   0        7.76       11.92      2.06 o 
   4  16   0       56.02       49.44      4.18 o 
   5  16   0        9.20        7.96      2.08 o 
   0  17   0       38.97       46.02      3.56 o 
   1  17   0        7.68        5.90      1.32 o 
   2  17   0       31.67       31.46      3.77 o 
   3  17   0        9.35        7.56      1.94 o 
  -5 -16   1       31.78       35.17      2.16 o 
  -3 -16   1       12.61       14.13      1.98 o 
  -2 -16   1       10.24       11.64      1.77 o 
  -1 -16   1        3.60        5.32      1.27 o 
   0 -16   1       35.98       37.48      2.35 o 
   1 -16   1        7.53        7.83      1.24 o 
  -6 -15   1        4.95        5.07      0.96 o 
  -5 -15   1       24.66       32.48      3.21 o 
  -4 -15   1       14.94       18.37      1.36 o 
  -3 -15   1       40.22       41.92      4.08 o 
  -2 -15   1       40.60       44.13      3.56 o 
  -1 -15   1       47.51       50.97      3.63 o 
   0 -15   1        5.68        8.13      1.49 o 
   1 -15   1        0.15        0.40      0.83 o 
   2 -15   1       66.41       68.25      2.77 o 
   3 -15   1       34.51       38.85      2.65 o 
  -7 -14   1        3.42        2.70      0.93 o 
  -6 -14   1       51.05       51.55      4.22 o 
  -5 -14   1        0.08        1.24      0.65 o 
  -4 -14   1       34.38       36.11      2.03 o 
  -3 -14   1       44.81       61.80      5.46 o 
  -2 -14   1       24.93       22.60      1.27 o 
  -1 -14   1      149.94      162.26      8.27 o 
   0 -14   1      189.19      202.52      9.79 o 
   1 -14   1       18.77       18.12      1.27 o 
   2 -14   1       33.09       34.23      2.04 o 
   3 -14   1        4.23        3.34      0.82 o 
   4 -14   1       17.31       17.02      1.36 o 
  -7 -13   1        6.74        8.07      1.38 o 
  -6 -13   1       34.82       28.30      2.61 o 
  -5 -13   1        0.29        1.24      0.69 o 
  -4 -13   1        1.90        0.75      0.66 o 
  -3 -13   1      109.84      100.53      6.08 o 
  -2 -13   1        4.11        5.95      0.87 o
[truncated: 393,952 more chars]
